# Supplementary material for: Antigen receptor control of methionine metabolism in T cells
Source: eLife. 2019 Mar 27;8:e44210. doi: 10.7554/eLife.44210 (PMC6497464; doi:10.7554/eLife.44210)
Supplement: Figure 2—source data 1. [file elife-44210-fig2-data1.xlsx]

## Sheet: List
Metabolites	Formula	II_N1	II_N2	II_N3	II_S1	II_S2	II_S3	KEGG	KEGG-isomer
2-aminoacrylic acid	C3H5NO2	511262	637428	811038	868757	1.03171e+06	859511	C02218
L-serine	C3H7NO3	3.02382e+06	4.06463e+06	5.348e+06	4.66412e+06	5.33684e+06	4.62727e+06	C00065
cytosine	C4H5N3O	502344	922313	912835	1.38023e+06	1.34988e+06	1.31036e+06	C00380
creatinine	C4H7N3O	4.00652e+07	5.5339e+07	7.12784e+07	5.94595e+07	8.42283e+07	6.53513e+07	C00791
creatine	C4H9N3O2	2.5325e+07	2.7414e+07	2.9643e+07	5.72042e+07	6.78726e+07	5.94076e+07	C00300
Phosphodimethylethanolamine	C4H12NO4P	9639.94	15822.4	15619.6	25381.9	38361.2	88005.2	C13482
56-dihydrothymine	C5H8N2O2	1.88903e+06	2.57812e+06	2.95738e+06	6.1155e+06	5.05527e+06	4.81028e+06	C00906
2-deoxy-D-ribose	C5H10O4	25667.4	43975.1	50086.3	45126.8	59875.5	46707.2	C01801
adenine	C5H5N5	198797	238865	289726	401115	467930	439826	C00147
Hypoxanthine	C5H4N4O	1.34877e+07	2.39584e+07	4.16408e+07	2.45523e+07	3.56112e+07	2.73896e+07	C00262
2-keto-4-methylthiobutyrate	C5H8O3S	139713	227145	276080	94236	97189.7	81121.3	C01180
choline phosphate(1-)	C5H14NO4P	1.0359e+06	461451	1.34141e+06	919727	900991	973592	C00588
Nicotinamide	C6H6N2O	4.22884e+06	8.32384e+06	1.20228e+07	1.19223e+07	1.61657e+07	1.32897e+07	C00153
N-acetylputrescine	C6H14N2O	310802	285915	228527	310699	245792	280152	C02714
Urocanate	C6H6N2O2	831989	398926	198660	434009	257795	636638	C00785
Methylimidazoleacetic acid	C6H8N2O2	420295	634861	897472	881942	1.17205e+06	939125	C05828
4-Imidazolone-5-propanoate	C6H8N2O3	71343.3	100313	107562	114459	106951	108506	C03680
D-Alanyl-D-alanine	C6H12N2O3	96589	74572.4	80328.3	76919.3	86387.8	79977.4	C00993
N-acetyl-L-asparagine	C6H10N2O4	147016	153881	295359	151765	353019	287913
citr_L[e]	C6H13N3O3	824660	1.15294e+06	1.55559e+06	1.43672e+06	1.73561e+06	1.42043e+06	NA
D-Glucosamine	C6H13NO5	831853	781129	1.21877e+06	601105	1.25923e+06	1.01936e+06	C00329
benzoate	C7H6O2	645416	1.01111e+06	1.54195e+06	1.39236e+06	1.91667e+06	1.4011e+06	C00180
anthranilate	C7H7NO2	452372	354329	353526	403835	741049	496561	C00108
3-methylcrotonoylglycine	C7H11NO3	124911	174015	277120	220693	302462	250697
(R)-carnitine	C7H15NO3	5.93981e+07	4.66245e+07	3.10707e+07	5.13035e+07	4.97762e+07	4.39571e+07	C15025
N(2)-acetyl-L-ornithine	C7H14N2O3	484769	913979	1.40517e+06	928115	1.07468e+06	865983	C00437
2-phenylethanamine	C8H11N	231415	325574	715060	193593	353985	374528	C05332
tyramine	C8H11NO	832016	1.22137e+06	5.2815e+06	333403	1.09868e+06	1.66265e+06	C00483
dopaminochrome	C8H7NO2	27315.4	51202.3	66786.2	139036	132836	122812	NA
Pyridoxal	C8H9NO3	78765.5	81854.3	103114	173744	170232	152755	C00250
N-acetyl-D-glucosamine	C8H15NO6	65244.1	50779.4	87370.6	76247.4	139163	91539.5	C00140
sn-Glycero-3-phosphocholine	C8H20NO6P	2.62133e+07	2.42643e+07	1.73063e+07	4.76101e+07	4.22492e+07	4.59076e+07	C00670
coumarin	C9H6O2	318025	471872	738819	630766	917626	661619	C05851
N6N6N6-Trimethyl-L-lysine	C9H20N2O2	2.34619e+06	3.53538e+06	5.46992e+06	5.50378e+06	7.36784e+06	5.64567e+06	C03793
L-Alanyl-L-leucine	C9H18N2O3	193926	182618	218601	489152	625469	478051	NA
O-acetylcarnitine	C9H17NO4	1.82084e+07	1.95492e+07	1.91389e+07	8.81025e+06	1.05729e+07	9.78745e+06	C02571
3-Hydroxy-N6N6N6-trimethyl-L-lysine	C9H20N2O3	53313	1000	1000	1000	1000	1000	C01259
2-deoxycytidine	C9H13N3O4	70792.6	93896.7	55991.1	116954	56429.6	92718.7	C00881
naphthalene	C10H8	10575.7	8478.8	9101.29	21754.7	25740	21615.1	C00829
perillyl aldehyde	C10H14O	174882	181181	278924	189222	228042	234128	C02576
5-Hydroxyindoleacetate	C10H9NO3	41071.2	75421	122147	114384	165727	122814	C05635
N-methyl-467-trihydroxy-1234-tetrahydroisoquinoline	C10H13NO3	786703	275142	869979	278710	416919	568066	NA
propionyl-carnitine	C10H19NO4	778345	1.48052e+06	2.79209e+06	1.68832e+06	2.88578e+06	1.91978e+06	C03017
2-deoxyguanosine/adenosine	C10H13N5O4	193097	122757	13034.4	122291	73001.4	320720	C00212
glutathionate(1-)	C10H17N3O6S	170417	136719	122596	142397	121573	104533	C00051
beta-carboline	C11H8N2	1394.59	2440.48	1371.77	26216.4	29250.1	22744.9	C20157
5-methoxytryptophol	C11H13NO2	4883.74	16565.8	18120.6	17639.3	28216.3	22991.8
butyryl carnitine	C11H21NO4	2.13255e+06	3.87679e+06	5.93508e+06	8.03199e+06	1.04702e+07	8.78828e+06	C02862
3-Hydroxybutyrylcarnitine	C11H21NO5	528523	511699	563908	121148	192614	184005	NA
N-Ribosylnicotinamide	C11H14N2O5	20924.2	38375.4	66524.5	47831.9	92027.4	74775.3	C03150
succinyl carnitine	C11H19NO6	362944	498843	1.91502e+06	279009	1.26262e+06	1.09508e+06	NA
5-Methylthioadenosine	C11H15N5O3S	1.00622e+06	1.11744e+06	1.45057e+06	2.46026e+06	3.20112e+06	2.65546e+06	C00170
N-acetylneuraminic acid	C11H19NO9	1.31117e+06	1.5885e+06	2.75338e+06	2.94401e+06	7.553e+06	5.58354e+06	C19910
NeuNGc	C11H19NO10	13997.8	17830.4	19663.5	22492.9	23855.4	19574.4	C03410
tiglyl carnitine	C12H21NO4	70978	116192	158977	135840	177104	141933	NA
3-hydroxy-isovaleryl carnitine	C12H23NO5	148968	191387	206165	115063	181503	126124	NA	NA	NA	NA
thiamine(1+)	C12H16N4OS	1.68031e+06	826151	6.06351e+06	691380	1.09339e+06	1.93341e+06	C00378	NA	NA	NA
glutaryl carnitine	C12H21NO6	906578	1.33414e+06	6.3764e+06	647758	3.84391e+06	3.46787e+06
S-(2-Methylpropanoyl)-dihydrolipoamide	C12H23NO2S2	1.06457e+06	1.28681e+06	2.18711e+06	1.36176e+06	4.353e+06	2.41817e+06	C04424
octenoyl carnitine	C15H27NO4	8102.36	12715.4	18268.7	5072.38	8100.87	4650.94	NA
octanoyl carnitine/L-Octanoylcarnitine	C15H29NO4	44060.5	56444.3	60692.9	30036.7	47204.4	35765.3	C02838
12S-HHT	C17H28O3	4897.77	3567.94	8092.22	32351.5	34872	34900.9
decenoyl carnitine	C17H31NO4	16916.5	24643.4	26144.5	8388.02	19059.6	15716.6	NA
decanoyl carnitine	C17H33NO4	18281.9	26779.8	28405.7	13555.1	18677.3	13588.9
3(S)10(R)-OH-octadeca-6-trans-412-cis-trienoate	C18H30O4	33031.3	26059.3	20871.2	46541.8	59157.5	66716.1	NA
UDP(3-)	C9H14N2O12P2	96453.7	76245.5	63673.4	196292	158487	169405	C00015
CMP-2-aminoethylphosphonate	C11H20N4O10P2	20460.9	30815.3	39941.5	30138.5	48066.7	37385.4	C05673
CDP-ethanolamine(1-)	C11H20N4O11P2	172320	183884	133628	145440	117338	123593	C00570
CDPcholine	C14H26N4O11P2	47279.4	50883.1	37849.1	71974.4	102717	103264	C00307
GSSG	C20H32N6O12S2	437808	402610	176574	703284	472758	657609	C00127
CMP-N-acetyl-beta-neuraminate	C20H31N4O16P	33713.3	37537.2	16727.9	57502.2	38017.5	54220.9	C00128
tetradecenoyl carnitine	C21H39NO4	133029	138920	127823	107340	111674	98733.4
NAD(1-)	C21H27N7O14P2	360497	316446	270232	653167	591375	621971	C00003
NADP+(3-)	C21H28N7O17P3	45524.2	62027.9	46469.9	29722.6	33288.1	25487.6	C00006
pendtadenoyl carnitine	C22H43NO4	19269.7	21526.9	25712.5	32804.3	54376.4	37588.1	NA
L-palmitoylcarnitine	C23H45NO4	611644	615112	524027	87040.1	106852	88222	C02990
3-hydroxyhexadecenoylcarnitine	C23H43NO5	65823.5	55999.5	54177	67119.7	79695.5	61155.3
heptadecanoyl carnitine	C24H47NO4	12627.4	15971.1	13998.5	4355.16	12782.1	3562.99
stearoylcarnitine	C25H49NO4	132264	142201	135012	30888.2	50791.8	27351.8
13-carboxy-gama-tocopherol	C28H46O4	16891.2	9181.54	15036.3	29596	30711.2	37814.6
C4H9NO2(4)	C4H9NO2	476872	483613	601683	729480	799104	718139	NA
Ureidopropionic acid/Glycyl-glycine	C4H8N2O3	5.45066e+06	7.6387e+06	9.88222e+06	9.52752e+06	1.11353e+07	9.60957e+06	C02642	C02037
histamine	C5H9N3	218616	270119	213841	206987	180932	177983	C00388
1-pyrroline-2-carboxylate/1-Pyrroline-5-carboxylate	C5H7NO2	293020	591037	936625	764511	947167	789977	C04322
acetamidopropanal	C5H9NO2	3.43253e+07	5.28677e+07	7.23321e+07	6.93136e+07	9.49362e+07	7.21011e+07	C18170
thymine/imidazol-4-ylacetate	C5H6N2O2	224927	435588	580627	674254	919295	728588	C00178
Ornithine	C5H12N2O2	1.24409e+06	1.57018e+06	1.39288e+06	1.95931e+06	1.09322e+06	1.45038e+06	C00077
3-Ureidoisobutyrate/Glycylsarcosine	C5H10N2O3	103429498	1.45911e+08	1.95151e+08	1.71146e+08	1.94512e+08	1.70982e+08	C05100
4-acetamidobutanal-1	C6H11NO2	275671	309453	466085	427423	559093	464299	C00408
L-pipecolic acid-2	C6H11NO2	2.34649e+06	3.37824e+06	3.83253e+06	4.27344e+06	2.84098e+06	3.6083e+06	C00408
C6H11NO3(4)	C6H11NO3	629720	658684	880561	874602	1.17468e+06	1.02868e+06	NA
(R)-mevalonate	C6H12O4	624573	866511	1.15815e+06	996634	1.1591e+06	1.02286e+06	C00408
spermidine dialdehyde-1	C7H13NO2	267981	238819	337560	294772	390430	282803	NA
spermidine dialdehyde-2	C7H13NO3	116147	85568.5	61077.3	87851.7	91467.3	63129.1	NA
acetylcholine/4-(trimethylammonio)butanoate	C7H15NO2	2.27233e+06	2.20839e+06	1.88237e+06	3.04273e+06	3.30808e+06	2.87058e+06	C01996	C05543
2-methylbutyrylglycine/isovalerylglycine	C7H13NO3	213345	184795	207371	220990	316466	222278
isoputreanine/putreanine	C7H16N2O2	157649	218080	288254	348905	305406	324293
Glycylproline/L-Prolinylglycine	C7H12N2O3	67363.9	61552.9	73215.5	80078.1	89829.1	97373	NA
N-Acetylmethionine	C7H13NO3S	5733.15	10368	52179.4	64811.7	100568	86832.5	C02712
leukoaminochrome/dopamine o-quinone-1	C8H9NO2	1.669e+06	3.03422e+06	5.26881e+06	4.39316e+06	6.40103e+06	4.91599e+06	C17756
leukoaminochrome/dopamine o-quinone-2	C8H9NO2	1.01299e+06	462212	693759	535357	579867	590825	C17756
Pyridoxine/Norepinephrine-1	C8H11NO3	1.29027e+07	2.30809e+07	3.96374e+07	3.31455e+07	4.85743e+07	3.68044e+07	C00314
Glycylleucine	C8H16N2O3	219442	309716	371162	303267	381083	323315	C02155
gama-L-glutamyl-L-alanine/5-L-Glutamyl-L-alanine-1	C8H14N2O5	14991.5	23880.4	33797.1	87099.9	166839	102048	C03740
gama-L-glutamyl-L-alanine/5-L-Glutamyl-L-alanine-2	C8H14N2O5	193355	215199	286343	681839	1.03865e+06	996551	C03740
C9H8O3(3)	C9H8O3	1.77515e+06	2.75017e+06	4.10582e+06	3.71246e+06	5.10061e+06	3.78838e+06	NA
Adrenaline/L-Normetanephrine	C9H13NO3	22861.5	6115.1	73728.3	22067.8	31093.8	36766.7	C00788	C05589
pseudoecgonine/ecgonine	C9H15NO3	54881.9	52663.5	63568.6	54680.2	64198.5	54357.6	C12449	C10858
N(8)-acetylspermidine/N(1)-acetylspermidine	C9H21N3O	279934	459021	704002	494971	826796	513504	C01029	C02567
limonene/(+)-alpha-pinene	C10H16	31574.4	40833.9	65066.3	70249.2	86323.8	84485.7	C00521	C09880
C10H16O(3)	C10H16O	58842.2	75844.9	121665	94825	111574	101516	NA
indole-3-acetate/(5-hydroxyindol-3-yl)acetaldehyde	C10H9NO2	4.34556e+06	6.79602e+06	1.66978e+07	7.88646e+06	1.15982e+07	1.00464e+07	C00954	C05634
5-hydroxytryptophol/12-dehydrosalsolinol/NN-dimethylindoliumolate-1	C10H11NO2	24740.8	32893.8	58129.1	43986	74518.1	52332.1
5-hydroxytryptophol/12-dehydrosalsolinol/NN-dimethylindoliumolate-2	C10H11NO2	24607.1	41450.2	47635.4	47071	59398.6	60429.6
(-)-Salsolinol/NN-dimethyldopaminequinone-1	C10H13NO2	342007	219657	431435	630643	834252	801820	C09642	NA
(-)-Salsolinol/NN-dimethyldopaminequinone-2	C10H13NO2	996574	512951	2.99322e+06	528787	721056	1.27437e+06	C09642	NA
L-kynurenine/Formyl-5-hydroxykynurenamine	C10H12N2O3	189531	399714	563439	455984	612927	458522	C00328	C05647
methyl indole-3-acetate	C11H11NO2	240104	430165	504777	492873	570190	460732
sphingosine/(2S)-1-hydroxy-3-oxooctadecan-2-aminium	C18H37NO2	12577.9	12259.8	10084.9	12754	10789.4	8790.83	C00319	NA
3-oxo-10(R)-hydroxy-octadeca-6E8E12Z-trienoate/3-oxo-10(S)-hydroxy-octadeca-6E8E12Z-trienoate	C18H28O4	29068	20049.9	15034.9	48141.7	56524	69153.9	NA
C18H32O4(3)	C18H32O4	134531	107108	112156	131399	207890	202913	NA
C20H28O2(7)	C20H28O2	2682.83	4102.15	2711.03	15326.6	20661.8	11163.3	NA
ADP/dGDP/PAP	C10H15N5O10P2	956278	886962	1.11825e+06	1.49519e+06	1.61819e+06	1.52557e+06	C00008	C00361	C10H15N5O10P2(3)
ATP/dGTP	C10H16N5O13P3	1.86658e+06	1.86718e+06	1.0592e+06	1.60519e+06	1.34104e+06	941774	C00002	C00286
tetradecanoyl carnitine(myristoyl carnitine)	C21H41NO4	165184	184267	163950	30183.5	39841.9	35110.3
trans-Hexadec-2-enoyl carnitine	C23H43NO4	81742.1	90141.7	75310.6	22308.4	23381.9	18465.8
Linoleyl carnitine/Linoelaidyl carnitine	C25H45NO4	127870	134104	91254.5	5708.03	5047.63	4315.53
Elaidic carnitine/Vaccenyl carnitine	C25H47NO4	306392	329020	263911	50290.4	57871.9	47263.1
C27H44O2(5)	C27H44O2	142046	132918	128142	23075.2	20850.1	21424.8	NA
C27H46O2(5)	C27H46O2	1000	1000	1000	3240.72	23521.3	3283.29	NA
C27H44O3(5)	C27H44O3	10364.3	5936.2	81454.4	27838.5	51635.6	54788.7	NA
C27H42O4(3)	C27H42O4	1000	1000	1000	19860	19506.5	14164.8
imidazole-4-acetaldehyde	C5H6N2O	73872.5	102599	129759	107198	120545	120392	C05130
agmatine	C5H14N4	50155.8	71349.7	97720.7	92877	90100.4	95042	C00179
5-guanidino-2-oxopentanoic acid	C6H11N3O3	388477	552743	376768	582152	558449	568789	C03771
phenylacetaldehyde	C8H8O	48992	74290.7	110701	94678	134453	97507.1	C00601
Chitobiose	C16H28N2O11	1473.52	3807.43	5946.33	6779.12	14342.3	10279.2	C01674
L-cysteine	C3H7NO2S	27369.9	44718.2	63888.1	55494.8	72198.5	45298.4	C00097
NN-dimethylglycine	C4H9NO2	376620	410753	532208	496927	609970	509612	C01026
L-asparagine	C4H8N2O3	5.41801e+06	7.56595e+06	9.52114e+06	9.40676e+06	1.05747e+07	9.18148e+06	C00152
L-homocysteine	C4H9NO2S	1390.94	3285.67	5894.99	9017.37	10838.1	10909.1
choline	C5H13NO	480261	347715	246917	558594	520399	511537	C00114
L-methionine	C5H11NO2S	5.18715e+06	8.261e+06	1.31073e+07	1.27527e+07	1.63687e+07	1.30423e+07	C00073
Guanine	C5H5N5O	49469.9	36311.6	39396.9	257158	397346	311903	C00242
L-histidine	C6H9N3O2	1.22644e+07	1.52243e+07	1.72596e+07	1.79603e+07	1.85134e+07	1.58412e+07	C00135
L-phenylalanine	C9H11NO2	5.3265e+07	1.00037e+08	1.18523e+08	1.18429e+08	1.35318e+08	1.13168e+08	C00079
Biotin	C10H16N2O3S	44441.2	87698.2	122695	97912.7	167394	99539	C00120
S-Adenosyl-L-homocysteine	C14H20N6O5S	4330.94	1413.38	10562.7	18960.3	32347.9	21947.5	C00021
S-adenosyl-L-methionine	C15H22N6O5S	121227	103907	59274.3	124952	107997	116250	C00019
Riboflavin	C17H20N4O6	33025	2495.26	167548	53163.4	105245	95089.3	C00255
Folate	C19H19N7O6	57006.7	95667.4	154032	129111	168021	132608	C00504
L-threonine	C4H9NO3	3.88527e+06	6.70167e+06	1.0942e+07	6.73974e+06	8.69094e+06	7.06509e+06	C00188
glycine betaine	C5H11NO2	2.57648e+07	4.35199e+07	6.82355e+07	6.90566e+07	9.02007e+07	6.85522e+07	C00719
L-valine	C5H11NO2	615732	548673	386367	478155	434843	603504	C00183
L-glutamine	C5H10N2O3	1.02002e+08	143775451	1.91647e+08	1.69424e+08	1.91618e+08	1.68713e+08	C00064
L-tyrosine	C9H11NO3	7.32449e+06	1.14003e+07	1.66406e+07	1.50904e+07	2.06871e+07	1.54134e+07	C00082
L-alanine	C3H7NO2	1.83484e+06	2.93803e+06	4.01147e+06	3.55581e+06	4.24877e+06	3.54438e+06	C00041
L-proline	C5H9NO2	3.43253e+07	5.28677e+07	7.23321e+07	6.93136e+07	9.49362e+07	7.21011e+07	C00148
IMP	C10H13N4O8P	54829.5	76284.1	37621.2	50325.6	72653	88286.8	C00130
malonyl-CoA		2077.16	2205.69	8896.04	11031.7	9524.99	21126.6	C00083
2-oxoglutarate(2-)	C5H6O5	456529	603060	927835	686364	835814	672272	C00026
C3H4O2(3)	C3H4O2	1.09026e+08	135566549	1.55515e+08	1.94905e+08	2.31884e+08	2.25224e+08	NA
glyoxylate	C2H2O3	6.1303e+07	8.15197e+07	9.99609e+07	8.0704e+07	8.61121e+07	8.23455e+07	C00048
C3H6O2(4)	C3H6O2	1.63415e+07	2.23565e+07	3.54726e+07	6.92751e+07	8.25078e+07	7.52803e+07	NA
glycine	C2H5NO2	8.16514e+07	8.16693e+07	8.16115e+07	1.25916e+08	1.48291e+08	1.32868e+08	C00037
glycolate	C2H4O3	1.09401e+08	1.42044e+08	177744375	1.56444e+08	1.7674e+08	1.67018e+08	C00160
1-methylpyrrolinium	C5H9N	4.37474e+07	7.07196e+07	9.14563e+07	7.60271e+07	1.10228e+08	8.75386e+07
3-oxopropanoate	C3H4O3	292796516	3.7126e+08	5.01405e+08	4.71719e+08	6.18029e+08	4.82821e+08	C00222
pyruvate	C3H4O3	1.03345e+07	1.61601e+07	3.57457e+07	1.26215e+07	3.76458e+07	2.65106e+07	C00022
sarcosine	C3H7NO2	2.41797e+07	3.31139e+07	44714783	3.60744e+07	4.10018e+07	3.10215e+07	C00213
oxalate(2-)	C2H2O4	4.28503e+07	5.47281e+07	7.15229e+07	6.22901e+07	7.42078e+07	6.58771e+07	C00209
3-hydroxypropionate/D-glyceraldehyde/glycerone	C3H6O3	991314	4.56736e+06	1.4296e+06	5.15988e+06	5.28888e+06	491292	C01013	C00577	C00184
(R,s)-lactate	C3H6O3	7.34142e+06	3.85472e+06	7.02058e+06	3.22025e+06	3.65289e+06	5.52293e+06	C00186
C4H6O3(3)	C4H6O3	6.60463e+06	5.02589e+06	4.12718e+06	1.20212e+07	2.06644e+07	1.84936e+07
acetoacetate	C4H6O3	8.60207e+06	1.1089e+07	1.55759e+07	8.3293e+06	1.6785e+07	1.51918e+07	C00164
Malonate/3-hydroxypyruvate	C3H4O4	1.47514e+07	1.85937e+07	2.18325e+07	2.76371e+07	2.66934e+07	2.63859e+07	C00383	C00168
C4H8O3(3)	C4H8O3	4.1744e+07	5.95086e+07	9.41223e+07	7.9476e+07	9.78246e+07	8.12987e+07
D-glycerate	C3H6O4	3.76771e+07	3.79394e+07	3.93054e+07	1.44361e+06	697784	724788	C00258
Hypotaurine	C2H7NO2S	2.15128e+07	2.32889e+07	2.639e+07	3.32358e+07	3.96947e+07	3.00485e+07	C00519
uracil	C4H4N2O2	3.26458e+06	5.10031e+06	1.07986e+07	5.10933e+06	1.48132e+07	1.00937e+07	C00106
thiosulfate(2-)	H2O3S2	2.69588e+07	2.60448e+07	1.80363e+07	2.62283e+07	1.5417e+07	1.98458e+07	C00320
5,6-dihydrouracil/L-3-Cyanoalanine	C4H6N2O2	1.08467e+07	1.07289e+07	1.62506e+07	1.50786e+07	1.69617e+07	1.64183e+07	C00429	C02512
Fumarate	C4H4O4	8.20276e+06	1.13813e+07	3.12165e+07	2.09373e+07	2.17086e+07	2.36073e+07	C00122
3-methyl-2-oxobutanoate	C5H8O3	8.40625e+06	4.95234e+06	5.20036e+06	9.78928e+06	1.48246e+07	1.46684e+07	C00141
L-2-amino-3-oxobutanoic acid	C4H7NO3	8.06029e+06	1.12302e+07	3.11649e+07	2.1079e+07	2.21606e+07	2.37996e+07	C03508
Methylmalonate	C4H6O4	1.91064e+07	2.54722e+07	3.78552e+07	3.42132e+07	5.4359e+07	3.69444e+07	C02170
succinate(2-)	C4H6O4	5.4304e+07	7.70801e+07	1.13918e+08	1.04978e+08	1.43127e+08	109052755	C00042
beta-hydroxy-beta-methylbutyrate	C5H10O3	6.60555e+07	9.08602e+07	1.30007e+08	1.19452e+08	1.59542e+08	1.27628e+08
3-(methylthio)propionate	C4H8O2S	2.59838e+07	2.64224e+07	2.67529e+07	1.00934e+06	487628	508993	C08276
L-erythrulose	C4H8O4	6.19247e+06	9.26733e+06	1.38963e+07	1.24547e+07	1.45368e+07	1.29329e+07	C02045
Picolinic acid/Nicotinate	C6H5NO2	2.3809e+06	3.40882e+06	7.56367e+06	2.95074e+06	7.57669e+06	6.17408e+06	C10164	C00253
Taurine	C2H7NO3S	1.40351e+07	1.41439e+07	1.43494e+07	2.16262e+07	2.6073e+07	2.36053e+07	C00245
1-piperideine-6-carboxylate/1-piperideine-2-carboxylate	C6H9NO2	7.06525e+06	1.04405e+07	1.47366e+07	1.25637e+07	1.60817e+07	1.26842e+07	C00450	C04092
5-oxoproline/L-1-Pyrroline-3-hydroxy-5-carboxylate	C5H7NO3	5.66774e+06	5.47315e+06	1.54595e+07	4.71565e+06	5.23782e+06	5.69307e+06	C01879	C04281
itaconate/Mesaconate	C5H6O4	1.79752e+07	2.40797e+07	2.8272e+07	3.05334e+07	3.24636e+07	3.06606e+07	C00490	C01732
3-methyl-2-oxopentanoate/4-methyl-2-oxopentanoate(ketoleucine)	C6H10O3	376976	1.77174e+06	532269	1.99416e+06	2.02368e+06	183370	C03465	C00233
C5H9NO3(5)	C5H9NO3	3.42164e+06	4.83663e+06	1.16974e+07	4.15543e+06	1.60049e+07	9.71604e+06	NA
L-isoleucine/L-leucine	C6H13NO2	1.30901e+07	1.97211e+07	2.98221e+07	2.63672e+07	3.7337e+07	2.57843e+07	C00407	C00123
Oxaloacetate	C4H4O5	9.07234e+06	1.64933e+07	3.53158e+07	2.60234e+07	3.8355e+07	2.89481e+07	C00036
(R)-2-hydroxy-4-methylpentanoate	C6H12O3	9.2435e+06	1.48449e+07	2.35763e+07	2.2948e+07	3.10902e+07	2.52868e+07	C03264
D-aspartate(1-)	C4H7NO4	1.41611e+07	1.97018e+07	3.06914e+07	2.51677e+07	3.33268e+07	2.82738e+07	C00402
L-aspartate(1-)	C4H7NO4	1.18256e+06	693225	1.79534e+06	569937	545727	579192	C00049
(S)-malate(2-)	C4H6O5	3.10758e+07	4.64711e+07	7.29284e+07	6.48073e+07	9.22124e+07	6.90076e+07	C00149
L-threonate	C4H8O5	5.93331e+06	8.35118e+06	1.11089e+07	9.99769e+06	1.19499e+07	9.76486e+06	C01620
phenylacetate/(4-hydroxyphenyl)acetaldehyde	C8H8O2	1.82641e+07	2.58235e+07	3.85253e+07	3.68027e+07	3.96386e+07	3.64111e+07	C07086	C03765
4-hydroxybenzoate/Gentisate aldehyde	C7H6O3	4.97232e+06	4.59869e+06	1.08043e+07	4.24854e+06	4.59213e+06	4.7849e+06	C00156	C05585
4-nitrophenolate	C6H5NO3	4.03881e+07	4.19113e+07	5.00594e+07	4.43224e+07	5.16874e+07	5.02188e+07	NA
Carbamoyl phosphate	CH4NO5P	5.74786e+07	3.11653e+08	4.99491e+08	5.05711e+08	5.7338e+08	5.36159e+08	C00169
ethamp[c]	C2H8NO4P	3.08705e+06	3.94281e+06	6.27728e+06	4.31116e+06	5.68169e+06	4.35491e+06	NA
2-methylglutaconic acid	C6H8O4	9.73007e+06	4.94847e+06	8.76634e+06	7.02217e+06	8.50272e+06	9.34407e+06
2-oxoglutaramate	C5H7NO4	1.35215e+07	1.04062e+07	2.72026e+07	8.46726e+06	8.46089e+06	1.51049e+07	C00940
adipic acid	C6H10O4	2.38705e+06	2.67282e+06	4.60925e+06	4.22203e+06	1.0581e+07	7.31652e+06	C06104
Lysine	C6H14N2O2	2.42719e+07	2.78941e+07	3.47619e+07	3.05157e+07	3.77921e+07	3.10317e+07	C00047
L-4-hydroxyglutamate semialdehyde	C5H9NO4	7.29056e+06	1.18943e+07	1.52269e+07	1.2508e+07	1.81591e+07	1.4569e+07	C05938
L-glutamate(1-)	C5H9NO4	5.38312e+06	1.40026e+07	1.62447e+07	2.15689e+07	1.63712e+07	2.02458e+07	C00025
C5H10O5(6)	C5H10O5	3.28186e+06	5.63455e+06	8.927e+06	5.01419e+06	6.10746e+06	5.03825e+06	NA
Xanthine	C5H4N4O2	4.99647e+06	1.31123e+07	1.50833e+07	2.00561e+07	1.55635e+07	1.90645e+07	C00385
4-Hydroxyphenylacetate/2-Hydroxyphenylacetate/3,4-Dihydroxyphenylacetaldehyde	C8H8O3	3.90989e+06	6.69431e+06	9.70471e+06	7.38162e+06	9.32978e+06	7.01418e+06	C00642	C05852	C04043
L-arabinitol/xylitol/D-ribitol	C5H12O5	2.5197e+06	4.65849e+06	8.65717e+06	7.38327e+06	9.14163e+06	7.20246e+06	NA
3-Sulfino-L-alanine	C3H7NO4S	9.29209e+06	8.8385e+06	8.25625e+06	9.16169e+06	8.75387e+06	9.17206e+06	C00606
3-hydroxyanthranilate	C7H7NO3	2.44209e+06	1.42304e+06	1.70263e+06	8.18373e+06	2.09782e+06	2.02915e+06	C00632
dopaminium(1+)	C8H11NO2	2.10088e+07	3.22222e+07	5.25472e+07	4.64334e+07	6.73149e+07	4.935e+07	C03758
4-oxo-2-nonenal	C9H14O2	7.11304e+06	1.27865e+07	2.59969e+07	1.96335e+07	2.8012e+07	2.10168e+07
orotate	C5H4N2O4	5.05965e+06	6.55863e+06	8.8708e+06	8.19851e+06	9.80929e+06	8.48394e+06	C00295
4-hydroxy-2-nonenal/3,4-epoxynonanal	C9H16O2	2.31532e+06	5.16499e+06	4.93227e+06	9.50737e+06	1.64209e+07	1.15749e+07
2-aminomuconate(2-)	C6H7NO4	1.00961e+07	8.84135e+06	9.29044e+06	2.02138e+07	1.91736e+07	2.0809e+07	C02220
(S)-dihydroorotate	C5H6N2O4	7.95145e+06	1.00181e+07	1.23395e+07	1.1294e+07	1.32992e+07	1.11747e+07	C00337
nonanoate	C9H18O2	1.18362e+07	1.39381e+07	1.30953e+07	1.51616e+07	1.24768e+07	1.47078e+07	C01601
2-oxoadipate(2-)	C6H8O5	1.08032e+06	1.93358e+06	4.8431e+06	1.23498e+06	4.33817e+06	2.75948e+06	C00322
4,6-Dihydroxyquinoline/quinoline-4,8-diol	C9H7NO2	9.26951e+06	8.17551e+06	1.32553e+07	7.73111e+06	8.17796e+06	8.80803e+06	C05639
L-2-aminoadipate(1-)	C6H11NO4	2.91315e+06	2.67031e+06	3.23363e+06	6.27938e+06	5.45799e+06	5.87715e+06	C00956
erythro-5-hydroxy-L-lysinium(1+)	C6H14N2O3	3.83737e+07	5.0053e+07	7.21571e+07	6.63513e+07	8.96244e+07	7.03869e+07	C16741
N-acetyl-L-cysteine	C5H9NO3S	1.26921e+07	1.66939e+07	2.05925e+07	1.3448e+07	1.70315e+07	1.5056e+07	C06809
L-fucose/L-Fuculose	C6H12O5	2.69474e+06	3.95195e+06	6.70152e+06	3.62011e+06	9.16954e+06	6.81087e+06	C01019	C01721
N-formylanthranilate/noradrenochrome	C8H7NO3	1.3152e+06	2.08479e+06	4.52899e+06	1.49289e+06	4.79111e+06	3.75871e+06	C05653
L-xylonate/L-lyxonate	C5H10O6	7.71881e+06	281663	194313	119164	152190	150623	C05411	C05412
(4-hydroxy-3-methoxyphenyl)acetaldehyde	C9H10O3	4.69187e+06	6.45675e+06	6.3783e+06	9.49645e+06	1.29745e+07	1.06417e+07	C05581
Perillic acid	C10H14O2	3.98178e+06	3.8146e+06	3.65035e+06	3.64862e+06	3.58809e+06	4.90541e+06	C11924
quinolinate(2-)	C7H5NO4	7.03136e+06	1.04698e+07	1.18448e+07	1.26218e+07	1.30913e+07	1.31201e+07	C03722
Phosphoenolpyruvate	C3H5O6P	6.82541e+06	9.00397e+06	1.16655e+07	1.01322e+07	1.24858e+07	1.0894e+07	C00074
79-dihydro-1H-purine-2688(3H)-trione	C5H4N4O3	2.14638e+06	3.47084e+06	6.30199e+06	2.21534e+06	6.5355e+06	4.97789e+06	NA
trans-45-epoxy-2(E)-decenal	C10H16O2	3.89478e+06	5.24371e+06	6.37985e+06	5.27338e+06	5.55299e+06	5.22141e+06	NA
L-cysteate(1-)	C3H7NO5S	4.17181e+06	5.29639e+06	6.05797e+06	6.61181e+06	6.55871e+06	5.94765e+06	C00506
(S)-3-sulfonatolactate(2-)	C3H6O6S	6.03452e+06	7.44943e+06	1.00246e+07	8.60235e+06	1.04368e+07	9.02873e+06	C11499
Dihydroxyacetone phosphate	C3H7O6P	682956	638651	586856	544037	594944	393240	C00111
Glycerol 3-phosphate	C3H9O6P	265624	258785	243802	660648	549469	520591	C00093
4-hydroperoxy-2-nonenal	C9H16O3	3.26225e+06	1.99694e+06	3.36423e+06	1.62385e+06	1.97285e+06	2.2116e+06
caprate	C10H20O2	4.29597e+06	3.44836e+06	6.07895e+06	2.96975e+06	3.37921e+06	3.64094e+06	C01571
2-acetamido-5-oxopentanoate	C7H11NO4	62214.7	85442.3	145236	110678	178687	143634	C01250
cis-aconitate/dehydroascorbate	C6H6O6	771198	707426	890910	1.0452e+06	1.52614e+06	1.16873e+06	C00417	C00425
N-Formimidoyl-L-glutamate	C6H10N2O4	151162	226982	469414	166649	459757	358173	C00439
suberic acid	C8H14O4	155482	141599	247817	156890	303323	237141	C08278
Arginine	C6H14N4O2	1.82228e+07	2.56205e+07	3.75891e+07	3.63474e+07	3.91914e+07	3.57412e+07	C00062
N-acetyl-L-aspartate/2-Amino-3-oxoadipate	C6H9NO5	523971	560827	788527	817545	1.61128e+06	1.14253e+06	C01042
D-glucurono-6,3-lactone	C6H8O6	78119.6	38568.8	37363.5	159282	572365	495036	C02670
L-ascorbate	C6H8O6	6871.39	34789.3	73082.8	181765	1.37137e+06	715589	C00072
N-Carbamoyl-L-aspartate	C5H8N2O5	19929.8	20462.1	19662.5	269314	291451	321305	C00438
allantoate	C4H8N4O4	47131.9	92082.9	146064	174580	243019	156270	C00499
Diphosphate	H4O7P2	7.19586e+06	1.29033e+07	26174515	1.97606e+07	2.81738e+07	2.11615e+07	C00013
3-Keto-beta-D-galactose/L-Gulonolactone	C6H10O6	172661	188584	236178	195060	272356	265633	C05394	C01040
adrenochrome/N-benzoylglycinate	C9H9NO3	4.2539e+06	5.46581e+06	8.33067e+06	7.46227e+06	1.03571e+07	8.6074e+06		NA
trans-caffeate/3-(4-hydroxyphenyl)pyruvate	C9H8O4	153476	88437.8	67160.9	71140.1	76315.8	79679.2	C01197	C01179
C6H12O6(5)	C6H12O6	7.36739e+06	8.87969e+06	1.0906e+07	9.53976e+06	1.14232e+07	1.00021e+07	NA
alpha-D-glucose	C6H12O6	3.20272e+07	42257929	5.43722e+07	4.78072e+07	5.67199e+07	4.94351e+07	C00267
myo-inositol	C6H12O6	7.78625e+06	9.33739e+06	1.20439e+07	9.94349e+06	1.26637e+07	1.09083e+07	C00137
Homovanillate/3-(4-hydroxyphenyl)lactate/3-Methoxy-4-hydroxyphenylglycolaldehyde	C9H10O4	350307	469859	801601	622254	909839	720742	C05582	C03672	C05583
L-Iditol/D-glucitol/galactitol	C6H14O6	4.62946e+06	5.96843e+06	7.96476e+06	7.40858e+06	8.86732e+06	7.67634e+06	NA
4-pyridoxate	C8H9NO4	126584	174216	300047	284258	397218	344581	C00847
O-Phospho-L-serine	C3H8NO6P	3063.32	3085.58	4065.47	142968	126504	142707	C01005
D-Glycerate 3-phosphate/D-Glycerate 2-phosphate	C3H7O7P	555366	540949	509660	693354	645151	597246	C00197	C00631
(Z)-but-2-ene-123-tricarboxylate	C7H8O6	8969.52	3785.7	9085.31	6829.3	17870	12953.7	C04225
Azelaic acid	C9H16O4	3.75283e+06	879207	927014	867244	1.14765e+06	1.07504e+06	C08261
w-hydroxydecanoicacid	C10H20O3	253277	198294	321248	184483	259132	276124
kynurenate	C10H7NO3	31832.8	38689.7	42794.3	36561.2	50362.9	40334.2	C01717
N-acetyl-L-glutamate(2-)	C7H11NO5	184104	209447	304130	430774	753713	588956	C00624
citrate/isocitrate/Diketogulonic acid	C6H8O7	4.11753e+07	4.29334e+07	5.23365e+07	4.58986e+07	5.38122e+07	5.15763e+07	C00158	C00311	C04575
o-methylhippurate	C10H11NO3	104988	159547	281058	165354	330582	253419	NA
3-dehydro-L-gulonate/D-glucuronate/L-iduronate	C6H10O7	186577	206247	292737	329318	436152	343524	C00618	C00191	C06472
2-Carboxy-23-dihydro-56-dihydroxyindole/L-dopaquinone	C9H9NO4	452417	643437	727045	652632	859691	739350	C05604
L-gulonate	C6H12O7	2.49357e+06	3.02469e+06	4.62902e+06	5.0361e+06	6.21642e+06	5.24295e+06	C00800
D-gluconate	C6H12O7	2.49357e+06	3.02469e+06	4.62902e+06	5.0361e+06	6.21642e+06	5.24295e+06	C00257
laurate	C12H24O2	8.41144e+06	4.9554e+06	5.2048e+06	9.79348e+06	1.48308e+07	1.46743e+07	C02679
sebacicacid	C10H18O4	341286	186055	275611	206889	275323	251304	C08277
L-tryptophan	C11H12N2O2	6.49414e+06	7.41413e+06	1.06565e+07	8.8717e+06	1.11919e+07	9.2649e+06	C00078
lipoamide	C8H15NOS2	19411.3	12463.1	15003	20696.1	55439.6	41272.7	C00248
5-Methoxyindoleacetate	C11H11NO3	162113	279193	402543	343850	482005	380432	C05660
Methylisocitric acid/2-methylcitrate	C7H10O7	263330	255043	331871	381122	542394	416615	C04593	NA
lipoate	C8H14O2S2	262800	255043	331871	378757	542394	409191	NA
D-glucaric acid	C6H10O8	248769	334673	192473	181646	197732	174634	C00818
N-phosphocreatinate(2-)	C4H10N3O5P	91463.1	90526.5	73312.5	34094.5	22978.5	26236.9	C02305
4(R)-hydroxy-dodec-6Z-enoate/4(S)-hydroxy-dodec-6Z-enoate	C12H22O3	401813	323100	617806	230644	329476	372231	NA
omega hydroxy dodecanoate (n-C12:0)	C12H24O3	153076	38354.3	65505.7	32923.3	45832.5	41241.1	NA
(R)-Pantothenate	C9H17NO5	4.69693e+06	6.47028e+06	6.38088e+06	9.51523e+06	1.29937e+07	1.06544e+07	C00864
L-cystathionine	C7H14N2O4S	18002.7	25985.8	41424.6	43128	54447.4	43478.3	C02291
salsolinol 1-carboxylate	C11H13NO4	56111.3	37001.4	57225.2	36292.1	44785.4	43153.9
carnosine	C9H14N4O3	1435.24	14538.6	8178.38	12329.9	11368	7393.18	C00386
tetradecenoate (n-C14:1)	C14H26O2	143783	154039	132868	180060	191999	156289	NA
Deoxyuridine	C9H12N2O5	9982.13	7569.92	15386.1	13778.2	17962.3	14791.2	C00526
myristate	C14H28O2	4.10035e+06	4.14306e+06	3.96877e+06	4.69259e+06	4.97063e+06	4.78835e+06	C06424
5-Phospho-beta-D-ribosylamine	C5H12NO7P	4506.57	4224.67	10436.8	11981.8	18736.1	9509.2	C03090
C5H11O8P(5)	C5H11O8P	74399.4	40569.2	36561.6	136184	76406	73453.8	NA
Dodecanedioic acid	C12H22O4	172338	150777	216350	130053	179273	176170	C02678
gama-L-glutamyl-L-alpha-aminobutyrate	C9H16N2O5	28257	8622.17	10998	16121.9	19507.7	11966.3	NA
fructoseglycine	C8H15NO7	1.93065e+06	1.16602e+06	2.12544e+06	1.07825e+06	2.53785e+06	1.95056e+06
6(S)-hydroxy-tetradeca-2E4E8Z-trienoate/6(R)-hydroxy-tetradeca-2E4E8Z-trienoate	C14H22O3	47193	24806.4	56164.6	38263	42870.1	53953.3	NA
C14H24O3(4)	C14H24O3	20403.5	17378.1	12228.6	16428.7	9312.26	9316.49	NA
Thymidine	C10H14N2O5	53065.3	24650.4	36694.3	116444	58091.6	41115.5	C00214
pentadecanoate	C15H30O2	1.27726e+06	1.3017e+06	1.52091e+06	1.2349e+06	1.31553e+06	1.12071e+06	C16537
cytidine	C9H13N3O5	207666	207261	307928	216331	392855	259353	C00475
L-Fucose 1-phosphate	C6H13O8P	60086.5	59204.7	51518.2	2146.76	2550.45	1000	C02985
uridine	C9H12N2O6	621208	403697	674127	192617	312134	261793	C00299
omega hydroxy tetradecanoate (n-C14:0)	C14H28O3	49104.4	30024.2	24341.7	33175.6	37541.7	34084.9	NA
Galactosylglycerol	C9H18O8	23219.7	13374.9	1888.66	3213.13	4511.74	2629.17	C05401
palmitoleate	C16H30O2	1.16963e+06	1.42071e+06	1.50307e+06	1.51672e+06	1.83561e+06	1.46218e+06	C08362
3-oxo-6(R)-hydroxy-tetradec-8-cis-enoate/3-oxo-6(S)-hydroxy-tetradec-8Z-enoate	C14H24O4	70579.6	98254.9	143097	73859.9	103655	84695.4	NA
palmitate	C16H32O2	8.17163e+07	8.17369e+07	8.1767e+07	1.26024e+08	1.48426e+08	1.3311e+08	C00249
3(S)6(R)-dihydroxy-tetradec-8Z-enoate/3(S)6(S)-dihydroxy-tetradec-8Z-enoate	C14H26O4	1.00707e+06	1.47434e+06	1.36432e+06	1.51043e+06	582862	1.43386e+06	NA
D-Glucosamine 6-phosphate	C6H14NO8P	21978.1	21696.6	23642.9	33656.5	29949.5	31497.6	C00352
S-[2-carboxy-1-(1 H-imidazol-4-yl)ethyl]-L-cysteine	C9H13N3O4S	40993.1	50971.4	64040.5	77011.3	86382.2	75688.3	NA
5-Methylthio-5-deoxy-D-ribulose 1-phosphate/5-Methylthio-5-deoxy-D-ribose 1-phosphate	C6H13O7PS	1000	1000	1000	15943.8	5497.96	10978.7	C04582	C04188
G6P/F6P	C6H13O9P	483702	532007	690038	785925	730226	821023	C00092	C05345
N-acetyl-seryl-aspartate	C9H14N2O7	15656	12777.6	15258.6	43306.1	58380.7	44383	NA
N-acetyl-L-cystathionine	C9H16N2O5S	14889.5	23027.2	29865.8	22277.5	25231	25461.8	NA
8(R)-hydroxy-hexadeca-2E4E6E10Z-tetraenoate/8(S)-hydroxy-hexadeca-2E4E6E10Z-tetraenoate	C16H24O3	10688.5	6128.24	2325.76	5273.4	5691.5	8001.1	NA
1,3-diphosphoglycerate /2,3-diphosphoglycerate /(1,3BPG or2,3BPG)	C3H8O10P2	44623.6	40635.9	7069.03	9847.91	5792.94	2495.95	C00236	C01159
3-Deoxy-D-glycero-D-galacto-2-nonulosonic acid	C9H16O9	247929	233898	248831	450624	881166	649411
inosine	C10H12N4O5	71757.5	75862	85387.2	111600	214713	191161	C00294
acetylcarnosine	C11H16N4O4	4529.92	7271.3	9396.48	11296	9928.25	10903.3
margarate	C17H34O2	632925	672809	817294	742887	892192	668933
omega hydroxy hexadecanoate (n-C16:0)	C16H32O3	332735	343810	371157	437731	476698	425728
D-Glucuronate 1-phosphate	C6H11O10P	23865.3	32618.2	12520.6	42718.1	24753.6	13140.3	C05385
6-Phosphogluconic acid	C6H13O10P	19493.7	21998.8	47977.3	36492.1	20106.9	21376.6	C00345
11'-Carboxy-alpha-chromanol	C16H22O4	37733.4	30895.6	24191.5	66595.6	26490.3	39841.1
linoleic acid/linoelaidic acid (all trans C18:2)/octadecadienoate (n-C18:2)	C18H32O2	6.60851e+06	5.02589e+06	4.12718e+06	1.20212e+07	2.06644e+07	1.85019e+07	C01595
3-oxo-8(R)-hydroxy-hexadeca-6E10Z-dienoate/3-oxo-8(S)-hydroxy-hexadeca-6E10Z-dienoate	C16H26O4	20690.3	12622.8	8714.82	16061.1	12466.7	12163.2	NA
oleic acid/elaidate/trans-vaccenate	C18H34O2	5.41087e+06	5.90514e+06	7.06677e+06	9.37035e+06	1.34169e+07	1.16047e+07	C00712	C00712
stearate	C18H36O2	2.16762e+07	2.3469e+07	2.66474e+07	3.34885e+07	4.00283e+07	30272203	C01530
Hexadecanedioic acid	C16H30O4	97430.7	97099.2	126846	107274	138739	133632	C19615
Sedoheptulose 7-phosphate	C7H15O10P	59144.9	52993	37710.6	97351.3	69633.1	97277.2	C05382
N(omega)-(L-Arginino)succinate	C10H18N4O6	47149.5	63504.1	83657.3	90719.5	113020	94652.1	C03406
9(10)-EpOME/12(13)-EpOME	C18H32O3	119174	108912	92457.6	172347	242714	212805	C14825	C14826
pristanic acid	C19H38O2	94244.5	91724.7	83237.2	95365.4	116608	86760.9
C8H16NO9P(4)	C8H16NO9P	70876.8	35545.2	30037	67123.6	56924.9	61242.7	NA
C20H30O2(4)	C20H30O2	259099	360477	499401	225004	283877	233339	NA
arachidonic acid	C20H32O2	1.12403e+06	1.69814e+06	2.29344e+06	1.23881e+06	1.67951e+06	1.29532e+06	C00219
8,11,14-Eicosatrienoic acid (DGLA)	C20H34O2	279043	419159	579207	423925	562815	434413	C03242
dUMP(2-)	C9H13N2O8P	10467	11142.2	25380.3	1000	55908.6	35270.7	C00365
fructosyllysine	C12H24N2O7	1.17726e+06	1.86322e+06	2.35833e+06	1.50075e+06	3.49773e+06	2.31617e+06	NA
Eicosenoic acid	C20H38O2	128869	131927	125504	223654	316299	277402	C16526
phytanic acid/arachidic acid	C20H40O2	102114	96358.2	117116	114445	132024	101739	C01607	C06425
N2-Formyl-N1-(5-phospho-D-ribosyl)glycinamide	C8H15N2O9P	8602.68	7050.57	5290.62	25130	20176.5	27971.9	C04376
9,10-hydroxyoctadec-12(Z)-enoate/12,13-hydroxyoctadec-9(Z)-enoate	C18H34O4	123945	123116	115541	145937	169617	148673	C14828	C14829
C20H30O3(6)	C20H30O3	13148	26056.8	23029.4	22559.7	37890.6	22030.7	NA
C20H32O3(12)	C20H32O3	59134.8	87072.8	115785	117001	162324	127233	NA
15(S)-Hydroxyeicosatrienoic acid	C20H34O3	4876.54	10755.2	17804.8	18362.2	29028.6	15685.4
CMP(2-)	C9H14N3O8P	20340.8	23148.6	11044.4	64049.6	64499.9	80003.5	C00055
UMP/3-UMP	C9H13N2O9P	92052.3	112360	83884.2	398560	522893	556125	C00105	C01368
12,13-epoxy-9-hydroperoxy-10E-octadecenoate	C18H32O5	49284.7	27399.3	24975	19955.3	31452.7	26650.6	NA
docosahexaenoate(DHA)	C22H32O2	830120	1.20821e+06	1.64762e+06	1.65567e+06	2.20214e+06	1.66805e+06	C06429
clupanodonic acid/docosa-4,7,10,13,16-pentaenoic acid	C22H34O2	348203	510451	722807	691268	909061	694093	C16513
dIMP	C10H13N4O7P	15764.7	12175.1	23728.9	122342	86603	134261	C06196
C20H30O4(18)	C20H30O4	18322.4	23028.4	40321.1	41403.8	60466.5	42827.2	NA
C20H32O4(21)	C20H32O4	99956	80122.8	108892	109252	176714	126623	NA
5-Amino-1-(5-Phospho-D-ribosyl)imidazole-4-carboxamide	C9H15N4O8P	7166.42	8334.3	1195.9	1488.36	2238.01	2118.93	C04734
C20H34O4(4)	C20H34O4	640762	578229	196049	654587	777199	74139.1	NA
beta-D-Fructose 1,6-bisphosphate	C6H14O12P2	145365	167328	201349	243376	302423	241368	C05378		C6H14O12P2(7)
C12H22O11(6)	C12H22O11	105316	22448	16304.6	16958.6	40851.9	27219.4	NA
AMP/dGMP/3-AMP	C10H14N5O7P	221009	233384	207431	593643	577893	847234	C00020	C00362
2-keto-3-deoxy-D-glycero-D-galactononic acid 9-phosphate	C9H17O12P	119525	178539	87620.7	103168	153713	186963	NA
C20H30O5(11)	C20H30O5	14031.3	242010	24645.3	24512.7	224220	22842.7	NA
C20H32O5(15)	C20H32O5	451500	416826	372249	610544	643220	594302	NA
docosanedioicacid	C22H42O4	11133.7	11423.2	6146.63	9523.84	17034.5	10526.4	NA
glycolithocholate	C26H43NO4	6006.7	9743.07	9461.94	9136.07	14774.9	13077.9	C15557
C27H46O4(3)	C27H46O4	29378.1	14578.2	159176	24721.3	52452.6	58842.4
glycochenodeoxycholate	C26H43NO5	212254	218911	237275	201803	242421	227974	C05466
glycocholate	C26H43NO6	48542.4	67163.6	63132.1	54558.6	50080.2	63813.6	C01921
cholesterol sulfate	C27H46O4S	36049.1	8393.97	10722.6	3291.37	2129.79	2136.29	C18043
CTP(4-)	C9H16N3O14P3	108207	108604	64494.8	145314	120225	75807.4	C00063
taurolithocholate	C26H45NO5S	53820.6	65903.1	89623.3	83537.4	103948	98359.4	C02592
UTP(4-)	C9H15N2O15P3	463833	523677	387238	747458	697702	468881	C00075
Taurodeoxycholic acid/taurochenodeoxycholate	C26H45NO6S	581466	671358	785839	763010	969678	794562	C05463	C05465
sulfoglycolithocholate(2-)	C26H43NO7S	4477.63	9511.93	12073.8	13113.3	17445.9	10238.7	C11301
taurocholic acid	C26H45NO7S	56715.3	71655.3	84811.2	70645.3	97486.6	78382.3	C05122
ADP-ribose	C15H23N5O14P2	7609.04	11231.4	9784.03	44499.9	4935.64	8987.01	C00301
UDP-D-glucose/UDP-D-galactose	C15H24N2O17P2	174922	155907	124698	503896	386607	441217	C00029	C00052
UDP-D-glucuronate	C15H22N2O18P2	10928.3	11220.8	9469.13	20946.2	16658.5	14998.6	C00167
ADP-mannose/GDP-L-fucose/ADP alpha-D-glucoside	C16H25N5O15P2	16746.6	14381.1	10833.7	8363.47	6958.31	6499.55	C06192	C00325
GDP-D-mannose	C16H25N5O16P2	22170.9	24067.1	14870.9	18688.3	13368.8	14590.2	C00096
UDP-N-acetyl-alpha-D-glucosamine/UDP-N-acetyl-alpha-D-galactosamine	C17H27N3O17P2	301078	326895	281879	631191	610910	581090	C00043
NADH(2-)	C21H29N7O14P2	5862.63	9099.68	9135.9	1000	21204.7	27062.5	C00004

## Sheet: Sheet3
Metabolites	KEGG	KEGG-isomer	Formula		II_N1	II_N2	II_N3	II_S1	II_S2	II_S3		naïve	stim	stim/naïve	Log(2) fold change	two tailed t test	p value -log10			stim/naïve	stim/naïve	stim/naïve
O-Phospho-L-serine	C01005		C3H8NO6P		3063.32	3085.58	4065.47	142968	126504	142707		3404.79	137393	40.3528	5.3346	0.00159254	2.79791			41.9902	37.1547	41.9135
L-ascorbate	C00072		C6H8O6		6871.39	34789.3	73082.8	181765	1.37137e+06	715589		38247.8	756242	19.7722	4.3054	0.171763	0.765071			4.7523	35.8549	18.7093
C27H42O4(3)			C27H42O4		1000	1000	1000	19860	19506.5	14164.8		1000	17843.8	17.8438	4.15735	0.0117529	1.92985			19.86	19.5065	14.1648
beta-carboline	C20157		C11H8N2		1394.59	2440.48	1371.77	26216.4	29250.1	22744.9		1735.61	26070.5	15.0209	3.9089	0.00469782	2.3281			15.105	16.8529	13.1048
N-Carbamoyl-L-aspartate	C00438		C5H8N2O5		19929.8	20462.1	19662.5	269314	291451	321305		20018.2	294023	14.6878	3.87655	0.00300272	2.52248			13.4535	14.5593	16.0507
5-Methylthio-5-deoxy-D-ribulose 1-phosphate/5-Methylthio-5-deoxy-D-ribose 1-phosphate	C04582	C04188	C6H13O7PS		1000	1000	1000	15943.8	5497.96	10978.7		1000	10806.8	10.8068	3.43387	0.0830119	1.08086			15.9438	5.49796	10.9787
C27H46O2(5)	NA		C27H46O2		1000	1000	1000	3240.72	23521.3	3283.29		1000	10015.1	10.0151	3.32411	0.313564	0.503674			3.24072	23.5213	3.28329
D-glucurono-6,3-lactone	C02670		C6H8O6		78119.6	38568.8	37363.5	159282	572365	495036		51350.6	408895	7.9628	2.99328	0.104512	0.980833			3.10185	11.1462	9.64032
Guanine	C00242		C5H5N5O		49469.9	36311.6	39396.9	257158	397346	311903		41726.1	322136	7.72023	2.94864	0.0197067	1.70539			6.16298	9.52272	7.47499
dIMP	C06196		C10H13N4O7P		15764.7	12175.1	23728.9	122342	86603	134261		17222.9	114402	6.64244	2.73171	0.0167598	1.77573			7.10345	5.02836	7.79551
12S-HHT			C17H28O3		4897.77	3567.94	8092.22	32351.5	34872	34900.9		5519.31	34041.4	6.1677	2.62473	0.0001823	3.73921			5.86151	6.31818	6.32341
UMP/3-UMP	C00105	C01368	C9H13N2O9P		92052.3	112360	83884.2	398560	522893	556125		96099	492526	5.12519	2.35761	0.0123187	1.90944			4.14739	5.44119	5.787
C20H28O2(7)	NA		C20H28O2		2682.83	4102.15	2711.03	15326.6	20661.8	11163.3		3165.34	15717.2	4.96541	2.31191	0.0413697	1.38332			4.842	6.52752	3.52672
gama-L-glutamyl-L-alanine/5-L-Glutamyl-L-alanine-1	C03740		C8H14N2O5		14991.5	23880.4	33797.1	87099.9	166839	102048		24223	118662	4.89874	2.29241	0.0550188	1.25949			3.59575	6.88764	4.21284
S-Adenosyl-L-homocysteine	C00021		C14H20N6O5S		4330.94	1413.38	10562.7	18960.3	32347.9	21947.5		5435.68	24418.6	4.49227	2.16745	0.0228733	1.64067			3.48812	5.95104	4.03766
gama-L-glutamyl-L-alanine/5-L-Glutamyl-L-alanine-2	C03740		C8H14N2O5		193355	215199	286343	681839	1.03865e+06	996551		231632	905681	3.90999	1.96717	0.0215133	1.66729			2.94363	4.48406	4.3023
CMP(2-)	C00055		C9H14N3O8P		20340.8	23148.6	11044.4	64049.6	64499.9	80003.5		18177.9	69517.7	3.82429	1.93519	0.00207211	2.68359			3.52348	3.54825	4.40114
Phosphodimethylethanolamine	C13482		C4H12NO4P		9639.94	15822.4	15619.6	25381.9	38361.2	88005.2		13694	50582.8	3.6938	1.8851	0.191688	0.717406			1.85351	2.80132	6.42656
N-Acetylmethionine	C02712		C7H13NO3S		5733.15	10368	52179.4	64811.7	100568	86832.5		22760.2	84070.6	3.69376	1.88509	0.0324051	1.48939			2.84759	4.41858	3.8151
N2-Formyl-N1-(5-phospho-D-ribosyl)glycinamide	C04376		C8H15N2O9P		8602.68	7050.57	5290.62	25130	20176.5	27971.9		6981.29	24426.2	3.4988	1.80686	0.00832955	2.07938			3.59962	2.89009	4.0067
N-acetyl-seryl-aspartate	NA		C9H14N2O7		15656	12777.6	15258.6	43306.1	58380.7	44383		14564.1	48689.9	3.34315	1.74121	0.0169994	1.76957			2.97349	4.00854	3.04743
C4H6O3(3)			C4H6O3		6.60463e+06	5.02589e+06	4.12718e+06	1.20212e+07	2.06644e+07	1.84936e+07		5.25257e+06	1.70598e+07	3.24789	1.6995	0.0370339	1.4314			2.28864	3.93416	3.52087
linoleic acid/linoelaidic acid (all trans C18:2)/octadecadienoate (n-C18:2)	C01595		C18H32O2		6.60851e+06	5.02589e+06	4.12718e+06	1.20212e+07	2.06644e+07	1.85019e+07		5.25386e+06	1.70625e+07	3.24761	1.69938	0.0370294	1.43145			2.28808	3.93319	3.52157
malonyl-CoA	C00083				2077.16	2205.69	8896.04	11031.7	9524.99	21126.6		4392.96	13894.4	3.16288	1.66124	0.104193	0.982162			2.51122	2.16824	4.80919
C3H6O2(4)	NA		C3H6O2		1.63415e+07	2.23565e+07	3.54726e+07	6.92751e+07	8.25078e+07	7.52803e+07		2.47235e+07	7.56877e+07	3.06136	1.61417	0.00281434	2.55062			2.80199	3.33722	3.04489
AMP/dGMP/3-AMP	C00020	C00362	C10H14N5O7P		221009	233384	207431	593643	577893	847234		220608	672923	3.05031	1.60896	0.0344428	1.4629			2.69094	2.61955	3.84045
4-hydroxy-2-nonenal/3,4-epoxynonanal			C9H16O2		2.31532e+06	5.16499e+06	4.93227e+06	9.50737e+06	1.64209e+07	1.15749e+07		4.13753e+06	1.25011e+07	3.02138	1.59521	0.0385846	1.41359			2.29784	3.96877	2.79754
UDP-D-glucose/UDP-D-galactose	C00029	C00052	C15H24N2O17P2		174922	155907	124698	503896	386607	441217		151842	443907	2.92347	1.54768	0.0059224	2.2275			3.31855	2.54611	2.90576
L-homocysteine	C00155		C4H9NO2S		1390.94	3285.67	5894.99	9017.37	10838.1	10909.1		3523.87	10254.9	2.91012	1.54108	0.0207971	1.682			2.55894	3.07563	3.09577
N-acetylneuraminic acid	C19910		C11H19NO9		1.31117e+06	1.5885e+06	2.75338e+06	2.94401e+06	7.553e+06	5.58354e+06		1.88435e+06	5.36018e+06	2.84458	1.50821	0.109709	0.959757			1.56235	4.00828	2.96311
Chitobiose	C01674		C16H28N2O11		1473.52	3807.43	5946.33	6779.12	14342.3	10279.2		3742.43	10466.9	2.79681	1.48378	0.0709403	1.14911			1.81142	3.83236	2.74666
dopaminochrome	NA		C8H7NO2		27315.4	51202.3	66786.2	139036	132836	122812		48434.6	131561	2.71627	1.44163	0.00981667	2.00804			2.87059	2.74259	2.53563
3-Deoxy-D-glycero-D-galacto-2-nonulosonic acid			C9H16O9		247929	233898	248831	450624	881166	649411		243553	660401	2.71153	1.43911	0.078481	1.10524			1.85021	3.61797	2.66641
3-oxo-10(R)-hydroxy-octadeca-6E8E12Z-trienoate/3-oxo-10(S)-hydroxy-octadeca-6E8E12Z-trienoate	NA		C18H28O4		29068	20049.9	15034.9	48141.7	56524	69153.9		21384.3	57939.9	2.70946	1.43801	0.0107581	1.96827			2.25126	2.64325	3.23387
L-Alanyl-L-leucine	NA		C9H18N2O3		193926	182618	218601	489152	625469	478051		198382	530891	2.67611	1.42014	0.0160178	1.7954			2.46571	3.15286	2.40975
N-acetyl-L-glutamate(2-)	C00624		C7H11NO5		184104	209447	304130	430774	753713	588956		232561	591147	2.54191	1.34591	0.0468355	1.32943			1.85231	3.24093	2.53248
lipoamide	C00248		C8H15NOS2		19411.3	12463.1	15003	20696.1	55439.6	41272.7		15625.8	39136.1	2.50458	1.32457	0.140156	0.853388			1.32448	3.54795	2.64131
naphthalene	C00829		C10H8		10575.7	8478.8	9101.29	21754.7	25740	21615.1		9385.27	23036.6	2.45455	1.29546	0.00354854	2.44995			2.31797	2.7426	2.30309
13-carboxy-gama-tocopherol			C28H46O4		16891.2	9181.54	15036.3	29596	30711.2	37814.6		13703	32707.2	2.38686	1.25512	0.00556004	2.25492			2.15981	2.2412	2.75958
5-Methylthioadenosine	C00170		C11H15N5O3S		1.00622e+06	1.11744e+06	1.45057e+06	2.46026e+06	3.20112e+06	2.65546e+06		1.19141e+06	2.77228e+06	2.3269	1.21841	0.00676118	2.16998			2.065	2.68684	2.22884
adipic acid	C06104		C6H10O4		2.38705e+06	2.67282e+06	4.60925e+06	4.22203e+06	1.0581e+07	7.31652e+06		3.22304e+06	7.3732e+06	2.28765	1.19387	0.140175	0.85333			1.30995	3.28294	2.27007
butyryl carnitine	C02862		C11H21NO4		2.13255e+06	3.87679e+06	5.93508e+06	8.03199e+06	1.04702e+07	8.78828e+06		3.98147e+06	9.09683e+06	2.28479	1.19206	0.0232764	1.63308			2.01734	2.62973	2.20729
(-)-Salsolinol/NN-dimethyldopaminequinone-1	C09642	NA	C10H13NO2		342007	219657	431435	630643	834252	801820		331033	755572	2.28246	1.19059	0.00853897	2.06859			1.90507	2.52014	2.42217
Glycerol 3-phosphate	C00093		C3H9O6P		265624	258785	243802	660648	549469	520591		256070	576903	2.25291	1.17179	0.0155698	1.80772			2.57995	2.14577	2.033
creatine	C00300		C4H9N3O2		2.5325e+07	2.7414e+07	2.9643e+07	5.72042e+07	6.78726e+07	5.94076e+07		2.74607e+07	6.14948e+07	2.23938	1.1631	0.00419646	2.37712			2.08313	2.47163	2.16337
inosine	C00294		C10H12N4O5		71757.5	75862	85387.2	111600	214713	191161		77668.9	172491	2.22086	1.15112	0.090961	1.04114			1.43687	2.76447	2.46123
UDP(3-)	C00015		C9H14N2O12P2		96453.7	76245.5	63673.4	196292	158487	169405		78790.8	174728	2.21762	1.14901	0.00314442	2.50246			2.49131	2.01149	2.15006
3-hydroxyanthranilate	C00632		C7H7NO3		2.44209e+06	1.42304e+06	1.70263e+06	8.18373e+06	2.09782e+06	2.02915e+06		1.85592e+06	4.10357e+06	2.21107	1.14475	0.385508	0.413967			4.40953	1.13034	1.09334
3(S)10(R)-OH-octadeca-6-trans-412-cis-trienoate	NA		C18H30O4		33031.3	26059.3	20871.2	46541.8	59157.5	66716.1		26653.9	57471.8	2.15622	1.1085	0.0170793	1.76753			1.74615	2.21946	2.50305
56-dihydrothymine	C00906		C5H8N2O2		1.88903e+06	2.57812e+06	2.95738e+06	6.1155e+06	5.05527e+06	4.81028e+06		2.47484e+06	5.32702e+06	2.15247	1.10599	0.00586119	2.23201			2.47107	2.04267	1.94367
2-aminomuconate(2-)	C02220		C6H7NO4		1.00961e+07	8.84135e+06	9.29044e+06	2.02138e+07	1.91736e+07	2.0809e+07		9.4093e+06	2.00655e+07	2.13251	1.09256	9.45644e-05	4.02427			2.14827	2.03773	2.21154
3-methyl-2-oxobutanoate	C00141		C5H8O3		8.40625e+06	4.95234e+06	5.20036e+06	9.78928e+06	1.48246e+07	1.46684e+07		6.18632e+06	1.30941e+07	2.11662	1.08176	0.031699	1.49895			1.58241	2.39636	2.3711
laurate	C02679		C12H24O2		8.41144e+06	4.9554e+06	5.2048e+06	9.79348e+06	1.48308e+07	1.46743e+07		6.19055e+06	1.30995e+07	2.11605	1.08137	0.0317167	1.49871			1.58201	2.39571	2.37044
Eicosenoic acid	C16526		C20H38O2		128869	131927	125504	223654	316299	277402		128767	272452	2.11586	1.08124	0.032685	1.48565			1.7369	2.45637	2.1543
5-Phospho-beta-D-ribosylamine	C03090		C5H12NO7P		4506.57	4224.67	10436.8	11981.8	18736.1	9509.2		6389.35	13409	2.09866	1.06947	0.115721	0.936587			1.87528	2.9324	1.48829
NADH(2-)	C00004		C21H29N7O14P2		5862.63	9099.68	9135.9	1000	21204.7	27062.5		8032.74	16422.4	2.04444	1.0317	0.399398	0.398594			0.124491	2.63979	3.36903
CDPcholine	C00307		C14H26N4O11P2		47279.4	50883.1	37849.1	71974.4	102717	103264		45337.2	92651.9	2.04362	1.03113	0.0321049	1.49343			1.58754	2.26563	2.27769
ADP-ribose	C00301		C15H23N5O14P2		7609.04	11231.4	9784.03	44499.9	4935.64	8987.01		9541.48	19474.2	2.041	1.02928	0.512459	0.290341			4.66384	0.517283	0.941889
allantoate	C00499		C4H8N4O4		47131.9	92082.9	146064	174580	243019	156270		95092.8	191290	2.01161	1.00835	0.0692262	1.15973			1.83589	2.5556	1.64335
UDP-N-acetyl-alpha-D-glucosamine/UDP-N-acetyl-alpha-D-galactosamine	C00043		C17H27N3O17P2		301078	326895	281879	631191	610910	581090		303284	607730	2.00383	1.00276	0.000107202	3.9698			2.08119	2.01432	1.91599
sn-Glycero-3-phosphocholine	C00670		C8H20NO6P		2.62133e+07	2.42643e+07	1.73063e+07	4.76101e+07	4.22492e+07	4.59076e+07		2.25946e+07	4.52556e+07	2.00294	1.00212	0.00425235	2.37137			2.10714	1.86988	2.03179
L-2-aminoadipate(1-)	C00956		C6H11NO4		2.91315e+06	2.67031e+06	3.23363e+06	6.27938e+06	5.45799e+06	5.87715e+06		2.93903e+06	5.87151e+06	1.99777	0.99839	0.000944511	3.02479			2.13655	1.85707	1.99969
NAD(1-)	C00003		C21H27N7O14P2		360497	316446	270232	653167	591375	621971		315725	622171	1.97061	0.978642	0.00113151	2.94634			2.06878	1.87307	1.96998
dUMP(2-)	C00365		C9H13N2O8P		10467	11142.2	25380.3	1000	55908.6	35270.7		15663.2	30726.4	1.9617	0.972104	0.450127	0.346665			0.063844	3.56943	2.25182
9(10)-EpOME/12(13)-EpOME	C14825	C14826	C18H32O3		119174	108912	92457.6	172347	242714	212805		106848	209289	1.95876	0.96994	0.025591	1.59191			1.61302	2.27159	1.99167
N-acetyl-L-aspartate/2-Amino-3-oxoadipate	C01042		C6H9NO5		523971	560827	788527	817545	1.61128e+06	1.14253e+06		624442	1.19045e+06	1.90642	0.930868	0.120965	0.917339			1.30924	2.58035	1.82968
(R)-Pantothenate	C00864		C9H17NO5		4.69693e+06	6.47028e+06	6.38088e+06	9.51523e+06	1.29937e+07	1.06544e+07		5.84936e+06	1.10544e+07	1.88985	0.918272	0.0192473	1.71563			1.62671	2.22138	1.82146
(4-hydroxy-3-methoxyphenyl)acetaldehyde	C05581		C9H10O3		4.69187e+06	6.45675e+06	6.3783e+06	9.49645e+06	1.29745e+07	1.06417e+07		5.8423e+06	1.10375e+07	1.88925	0.91781	0.0193377	1.7136			1.62546	2.22078	1.82149
C5H11O8P(5)	NA		C5H11O8P		74399.4	40569.2	36561.6	136184	76406	73453.8		50510	95348.1	1.88771	0.916634	0.148193	0.829171			2.69618	1.51269	1.45424
15(S)-Hydroxyeicosatrienoic acid			C20H34O3		4876.54	10755.2	17804.8	18362.2	29028.6	15685.4		11145.5	21025.4	1.88645	0.915671	0.149051	0.826666			1.6475	2.60451	1.40733
Thymidine	C00214		C10H14N2O5		53065.3	24650.4	36694.3	116444	58091.6	41115.5		38136.7	71883.6	1.88489	0.914484	0.274492	0.56147			3.05332	1.52325	1.07811
Pyridoxal	C00250		C8H9NO3		78765.5	81854.3	103114	173744	170232	152755		87911.4	165577	1.88345	0.913382	0.00167048	2.77716			1.97636	1.93641	1.7376
pendtadenoyl carnitine	NA		C22H43NO4		19269.7	21526.9	25712.5	32804.3	54376.4	37588.1		22169.7	41589.6	1.87597	0.907635	0.0873129	1.05892			1.47969	2.45274	1.69547
thymine/imidazol-4-ylacetate	C00178		C5H6N2O2		224927	435588	580627	674254	919295	728588		413714	774046	1.87097	0.903784	0.0528177	1.27722			1.62976	2.22205	1.76109
oleic acid/elaidate/trans-vaccenate	C00712	C00712	C18H34O2		5.41087e+06	5.90514e+06	7.06677e+06	9.37035e+06	1.34169e+07	1.16047e+07		6.12759e+06	1.1464e+07	1.87088	0.903716	0.0305164	1.51547			1.52921	2.18959	1.89384
Carbamoyl phosphate	C00169		CH4NO5P		5.74786e+07	3.11653e+08	4.99491e+08	5.05711e+08	5.7338e+08	5.36159e+08		2.89541e+08	5.38417e+08	1.85955	0.894955	0.189008	0.723521			1.74659	1.98031	1.85176
GSSG	C00127		C20H32N6O12S2		437808	402610	176574	703284	472758	657609		338997	611217	1.80301	0.850411	0.0666886	1.17595			2.0746	1.39458	1.93986
adenine	C00147		C5H5N5		198797	238865	289726	401115	467930	439826		242463	436290	1.79941	0.847524	0.00526496	2.2786			1.65433	1.9299	1.81399
S-(2-Methylpropanoyl)-dihydrolipoamide	C04424		C12H23NO2S2		1.06457e+06	1.28681e+06	2.18711e+06	1.36176e+06	4.353e+06	2.41817e+06		1.51283e+06	2.71098e+06	1.79199	0.841564	0.304706	0.516119			0.900144	2.87739	1.59844
C20H30O4(18)	NA		C20H30O4		18322.4	23028.4	40321.1	41403.8	60466.5	42827.2		27224	48232.5	1.77169	0.825129	0.0820294	1.08603			1.52086	2.22108	1.57315
Sedoheptulose 7-phosphate	C05382		C7H15O10P		59144.9	52993	37710.6	97351.3	69633.1	97277.2		49949.5	88087.2	1.76353	0.818462	0.0327351	1.48499			1.949	1.39407	1.94751
limonene/(+)-alpha-pinene	C00521	C09880	C10H16		31574.4	40833.9	65066.3	70249.2	86323.8	84485.7		45824.9	80352.9	1.75348	0.810219	0.0547664	1.26149			1.53299	1.88378	1.84366
5-methoxytryptophol			C11H13NO2		4883.74	16565.8	18120.6	17639.3	28216.3	22991.8		13190.1	22949.1	1.73988	0.798989	0.138899	0.8573			1.33732	2.13921	1.74312
cytosine	C00380		C4H5N3O		502344	922313	912835	1.38023e+06	1.34988e+06	1.31036e+06		779164	1.34682e+06	1.72855	0.789562	0.0519184	1.28468			1.77143	1.73247	1.68175
(Z)-but-2-ene-123-tricarboxylate	C04225		C7H8O6		8969.52	3785.7	9085.31	6829.3	17870	12953.7		7280.18	12551	1.72399	0.785755	0.240691	0.618539			0.938068	2.45461	1.77931
4-pyridoxate	C00847		C8H9NO4		126584	174216	300047	284258	397218	344581		200282	342019	1.70769	0.772043	0.0936433	1.02852			1.41929	1.98329	1.72048
N-Ribosylnicotinamide	C03150		C11H14N2O5		20924.2	38375.4	66524.5	47831.9	92027.4	74775.3		41941.4	71544.9	1.70583	0.770474	0.184674	0.733595			1.14045	2.19419	1.78285
CMP-N-acetyl-beta-neuraminate	C00128		C20H31N4O16P		33713.3	37537.2	16727.9	57502.2	38017.5	54220.9		29326.2	49913.5	1.70201	0.767242	0.0793087	1.10068			1.96078	1.29637	1.84889
5-Hydroxyindoleacetate	C05635		C10H9NO3		41071.2	75421	122147	114384	165727	122814		79546.4	134308	1.68843	0.755681	0.135533	0.867955			1.43796	2.0834	1.54393
Nicotinamide	C00153		C6H6N2O		4.22884e+06	8.32384e+06	1.20228e+07	1.19223e+07	1.61657e+07	1.32897e+07		8.19183e+06	1.37926e+07	1.6837	0.751632	0.114232	0.942213			1.45538	1.9734	1.62231
Taurine	C00245		C2H7NO3S		1.40351e+07	1.41439e+07	1.43494e+07	2.16262e+07	2.6073e+07	2.36053e+07		1.41762e+07	2.37681e+07	1.67663	0.745563	0.0171077	1.76681			1.52553	1.83922	1.66514
(R)-2-hydroxy-4-methylpentanoate	C03264		C6H12O3		9.2435e+06	1.48449e+07	2.35763e+07	2.2948e+07	3.10902e+07	2.52868e+07		1.58882e+07	2.64416e+07	1.66423	0.734852	0.110517	0.956571			1.44434	1.95681	1.59154
UDP-D-glucuronate	C00167		C15H22N2O18P2		10928.3	11220.8	9469.13	20946.2	16658.5	14998.6		10539.4	17534.4	1.6637	0.734398	0.0484206	1.31497			1.98742	1.58059	1.4231
palmitate	C00249		C16H32O2		8.17163e+07	8.17369e+07	8.1767e+07	1.26024e+08	1.48426e+08	1.3311e+08		8.17401e+07	1.35853e+08	1.66202	0.732934	0.0145975	1.83572			1.54176	1.81582	1.62846
glycine	C00037		C2H5NO2		8.16514e+07	8.16693e+07	8.16115e+07	1.25916e+08	1.48291e+08	1.32868e+08		8.16441e+07	1.35692e+08	1.66199	0.732912	0.0146359	1.83458			1.54226	1.81631	1.62741
glycine betaine	C00719		C5H11NO2		2.57648e+07	4.35199e+07	6.82355e+07	6.90566e+07	9.02007e+07	6.85522e+07		4.58401e+07	7.59365e+07	1.65655	0.728185	0.118964	0.924585			1.50647	1.96773	1.49546
L-cystathionine	C02291		C7H14N2O4S		18002.7	25985.8	41424.6	43128	54447.4	43478.3		28471	47017.9	1.65143	0.723714	0.0960407	1.01754			1.5148	1.91238	1.5271
Xanthine	C00385		C5H4N4O2		4.99647e+06	1.31123e+07	1.50833e+07	2.00561e+07	1.55635e+07	1.90645e+07		1.1064e+07	1.8228e+07	1.64751	0.720286	0.131945	0.879607			1.81273	1.40668	1.72311
L-glutamate(1-)	C00025		C5H9NO4		5.38312e+06	1.40026e+07	1.62447e+07	2.15689e+07	1.63712e+07	2.02458e+07		1.18768e+07	1.93953e+07	1.63304	0.707563	0.137117	0.862909			1.81606	1.37842	1.70465
N6N6N6-Trimethyl-L-lysine	C03793		C9H20N2O2		2.34619e+06	3.53538e+06	5.46992e+06	5.50378e+06	7.36784e+06	5.64567e+06		3.78383e+06	6.17243e+06	1.63126	0.705991	0.104107	0.98252			1.45455	1.94719	1.49205
C3H4O2(3)	NA		C3H4O2		1.09026e+08	135566549	1.55515e+08	1.94905e+08	2.31884e+08	2.25224e+08		1.33369e+08	2.17337e+08	1.62959	0.704512	0.0095059	2.02201			1.46139	1.73866	1.68872
L-gulonate	C00800		C6H12O7		2.49357e+06	3.02469e+06	4.62902e+06	5.0361e+06	6.21642e+06	5.24295e+06		3.38242e+06	5.49849e+06	1.62561	0.700977	0.0601946	1.22044			1.4889	1.83786	1.55006
D-gluconate	C00257		C6H12O7		2.49357e+06	3.02469e+06	4.62902e+06	5.0361e+06	6.21642e+06	5.24295e+06		3.38242e+06	5.49849e+06	1.62561	0.700977	0.0601946	1.22044			1.4889	1.83786	1.55006
3-dehydro-L-gulonate/D-glucuronate/L-iduronate	C00618	C00191	C6H10O7		186577	206247	292737	329318	436152	343524		228520	369665	1.61765	0.693895	0.0392217	1.40647			1.44109	1.90859	1.50326
L-methionine	C00073		C5H11NO2S		5.18715e+06	8.261e+06	1.31073e+07	1.27527e+07	1.63687e+07	1.30423e+07		8.85181e+06	1.40546e+07	1.58776	0.666996	0.138679	0.85799			1.44069	1.84919	1.47341
cis-aconitate/dehydroascorbate	C00417	C00425	C6H6O6		771198	707426	890910	1.0452e+06	1.52614e+06	1.16873e+06		789845	1.24669e+06	1.57839	0.658458	0.0725432	1.1394			1.3233	1.9322	1.47969
Methylisocitric acid/2-methylcitrate	C04593	NA	C7H10O7		263330	255043	331871	381122	542394	416615		283415	446711	1.57617	0.656427	0.0598991	1.22258			1.34475	1.91378	1.46998
leukoaminochrome/dopamine o-quinone-1	C17756		C8H9NO2		1.669e+06	3.03422e+06	5.26881e+06	4.39316e+06	6.40103e+06	4.91599e+06		3.32401e+06	5.23673e+06	1.57542	0.655741	0.206616	0.684837			1.32165	1.9257	1.47893
2-deoxyguanosine/adenosine	C00212		C10H13N5O4		193097	122757	13034.4	122291	73001.4	320720		109630	172004	1.56895	0.649803	0.53957	0.267952			1.11549	0.665891	2.92548
Pyridoxine/Norepinephrine-1	C00314		C8H11NO3		1.29027e+07	2.30809e+07	3.96374e+07	3.31455e+07	4.85743e+07	3.68044e+07		2.5207e+07	3.95081e+07	1.56734	0.648323	0.205774	0.68661			1.31493	1.92702	1.46009
3-methyl-2-oxopentanoate/4-methyl-2-oxopentanoate(ketoleucine)	C03465	C00233	C6H10O3		376976	1.77174e+06	532269	1.99416e+06	2.02368e+06	183370		893663	1.4004e+06	1.56704	0.64804	0.540547	0.267167			2.23145	2.26448	0.20519
ADP/dGDP/PAP	C00008	C00361	C10H15N5O10P2		956278	886962	1.11825e+06	1.49519e+06	1.61819e+06	1.52557e+06		987162	1.54632e+06	1.56643	0.647478	0.00512789	2.29006			1.51463	1.63924	1.54541
uracil	C00106		C4H4N2O2		3.26458e+06	5.10031e+06	1.07986e+07	5.10933e+06	1.48132e+07	1.00937e+07		6.38782e+06	1.00054e+07	1.56633	0.647386	0.374643	0.426383			0.799854	2.31898	1.58015
lipoate	NA		C8H14O2S2		262800	255043	331871	378757	542394	409191		283238	443448	1.56564	0.64675	0.0669517	1.17424			1.33724	1.91498	1.44469
3-hydroxypropionate/D-glyceraldehyde/glycerone	C01013	C00577	C3H6O3		991314	4.56736e+06	1.4296e+06	5.15988e+06	5.28888e+06	491292		2.32942e+06	3.64669e+06	1.56549	0.646613	0.537823	0.26936			2.21509	2.27047	0.210907
sulfoglycolithocholate(2-)	C11301		C26H43NO7S		4477.63	9511.93	12073.8	13113.3	17445.9	10238.7		8687.78	13599.3	1.56534	0.646472	0.184075	0.735006			1.5094	2.00809	1.17851
C20H32O3(12)	NA		C20H32O3		59134.8	87072.8	115785	117001	162324	127233		87330.9	135519	1.55179	0.633936	0.0889718	1.05075			1.33974	1.85873	1.4569
dopaminium(1+)	C03758		C8H11NO2		2.10088e+07	3.22222e+07	5.25472e+07	4.64334e+07	6.73149e+07	4.935e+07		3.52594e+07	5.43661e+07	1.54189	0.6247	0.174167	0.759035			1.31691	1.90913	1.39963
N(omega)-(L-Arginino)succinate	C03406		C10H18N4O6		47149.5	63504.1	83657.3	90719.5	113020	94652.1		64770.3	99463.7	1.53564	0.618838	0.0605631	1.21779			1.40063	1.74493	1.46135
Oxaloacetate	C00036		C4H4O5		9.07234e+06	1.64933e+07	3.53158e+07	2.60234e+07	3.8355e+07	2.89481e+07		2.02938e+07	3.11088e+07	1.53292	0.616283	0.303693	0.517566			1.28233	1.88998	1.42645
Methylimidazoleacetic acid	C05828		C6H8N2O2		420295	634861	897472	881942	1.17205e+06	939125		650876	997706	1.53287	0.616231	0.113865	0.943612			1.35501	1.80073	1.44286
C18H32O4(3)	NA		C18H32O4		134531	107108	112156	131399	207890	202913		117931	180734	1.53254	0.615921	0.114279	0.942034			1.1142	1.76281	1.7206
S-[2-carboxy-1-(1 H-imidazol-4-yl)ethyl]-L-cysteine	NA		C9H13N3O4S		40993.1	50971.4	64040.5	77011.3	86382.2	75688.3		52001.6	79693.9	1.53253	0.615913	0.035023	1.45565			1.48094	1.66114	1.4555
beta-D-Fructose 1,6-bisphosphate	C05378		C6H14O12P2		145365	167328	201349	243376	302423	241368		171347	262389	1.53133	0.614783	0.0259727	1.58548			1.42037	1.76497	1.40865
Methylmalonate	C02170		C4H6O4		1.91064e+07	2.54722e+07	3.78552e+07	3.42132e+07	5.4359e+07	3.69444e+07		2.7478e+07	4.18388e+07	1.52263	0.606568	0.162786	0.788384			1.24511	1.97828	1.34451
acetylcarnosine			C11H16N4O4		4529.92	7271.3	9396.48	11296	9928.25	10903.3		7065.9	10709.2	1.51561	0.599902	0.11312	0.94646			1.59866	1.40509	1.54309
N-acetyl-D-glucosamine	C00140		C8H15NO6		65244.1	50779.4	87370.6	76247.4	139163	91539.5		67798	102317	1.50914	0.593726	0.206116	0.685888			1.12463	2.05261	1.35018
(S)-malate(2-)	C00149		C4H6O5		3.10758e+07	4.64711e+07	7.29284e+07	6.48073e+07	9.22124e+07	6.90076e+07		5.01584e+07	7.53424e+07	1.50209	0.586971	0.174717	0.757665			1.29205	1.83842	1.37579
docosahexaenoate(DHA)	C06429		C22H32O2		830120	1.20821e+06	1.64762e+06	1.65567e+06	2.20214e+06	1.66805e+06		1.22865e+06	1.84195e+06	1.49917	0.584161	0.112767	0.947819			1.34755	1.79232	1.35763
L-arabinitol/xylitol/D-ribitol	NA		C5H12O5		2.5197e+06	4.65849e+06	8.65717e+06	7.38327e+06	9.14163e+06	7.20246e+06		5.27845e+06	7.90912e+06	1.49838	0.583402	0.278525	0.555136			1.39876	1.73188	1.3645
C5H9NO3(5)	NA		C5H9NO3		3.42164e+06	4.83663e+06	1.16974e+07	4.15543e+06	1.60049e+07	9.71604e+06		6.6519e+06	9.95879e+06	1.49713	0.582204	0.485305	0.313985			0.624699	2.40606	1.46064
4-oxo-2-nonenal			C9H14O2		7.11304e+06	1.27865e+07	2.59969e+07	1.96335e+07	2.8012e+07	2.10168e+07		1.52988e+07	2.28875e+07	1.49603	0.581139	0.311076	0.507134			1.28334	1.83099	1.37376
Diphosphate	C00013		H4O7P2		7.19586e+06	1.29033e+07	26174515	1.97606e+07	2.81738e+07	2.11615e+07		1.54246e+07	2.3032e+07	1.4932	0.578408	0.312019	0.50582			1.28111	1.82655	1.37194
C20H32O5(15)	NA		C20H32O5		451500	416826	372249	610544	643220	594302		413525	616022	1.48968	0.575007	0.00330493	2.48084			1.47644	1.55546	1.43716
acetamidopropanal	C18170		C5H9NO2		3.43253e+07	5.28677e+07	7.23321e+07	6.93136e+07	9.49362e+07	7.21011e+07		5.3175e+07	7.87837e+07	1.48159	0.567147	0.139944	0.854047			1.3035	1.78535	1.35592
L-proline	C00148		C5H9NO2		3.43253e+07	5.28677e+07	7.23321e+07	6.93136e+07	9.49362e+07	7.21011e+07		5.3175e+07	7.87837e+07	1.48159	0.567147	0.139944	0.854047			1.3035	1.78535	1.35592
choline	C00114		C5H13NO		480261	347715	246917	558594	520399	511537		358298	530177	1.47971	0.565315	0.120249	0.919917			1.55902	1.45242	1.42769
2-acetamido-5-oxopentanoate	C01250		C7H11NO4		62214.7	85442.3	145236	110678	178687	143634		97630.9	144333	1.47835	0.563992	0.216756	0.664028			1.13364	1.83023	1.47119
5-hydroxytryptophol/12-dehydrosalsolinol/NN-dimethylindoliumolate-1			C10H11NO2		24740.8	32893.8	58129.1	43986	74518.1	52332.1		38587.9	56945.4	1.47573	0.561431	0.248018	0.605517			1.13989	1.93113	1.35618
isoputreanine/putreanine			C7H16N2O2		157649	218080	288254	348905	305406	324293		221328	326201	1.47384	0.559577	0.0967014	1.01457			1.57642	1.37988	1.46521
benzoate	C00180		C7H6O2		645416	1.01111e+06	1.54195e+06	1.39236e+06	1.91667e+06	1.4011e+06		1.06616e+06	1.57004e+06	1.47262	0.558382	0.192819	0.71485			1.30596	1.79774	1.31415
L-fucose/L-Fuculose	C01019	C01721	C6H12O5		2.69474e+06	3.95195e+06	6.70152e+06	3.62011e+06	9.16954e+06	6.81087e+06		4.4494e+06	6.53351e+06	1.4684	0.554246	0.360248	0.443398			0.813617	2.06085	1.53074
5-hydroxytryptophol/12-dehydrosalsolinol/NN-dimethylindoliumolate-2			C10H11NO2		24607.1	41450.2	47635.4	47071	59398.6	60429.6		37897.5	55633.1	1.46799	0.553838	0.107147	0.970022			1.24206	1.56735	1.59455
glycolithocholate	C15557		C26H43NO4		6006.7	9743.07	9461.94	9136.07	14774.9	13077.9		8403.9	12329.6	1.46713	0.552997	0.136207	0.865802			1.08712	1.7581	1.55617
adrenochrome/N-benzoylglycinate		NA	C9H9NO3		4.2539e+06	5.46581e+06	8.33067e+06	7.46227e+06	1.03571e+07	8.6074e+06		6.01679e+06	8.80893e+06	1.46406	0.549971	0.139421	0.85567			1.24024	1.72137	1.43056
Malonate/3-hydroxypyruvate	C00383	C00168	C3H4O4		1.47514e+07	1.85937e+07	2.18325e+07	2.76371e+07	2.66934e+07	2.63859e+07		1.83925e+07	2.69055e+07	1.46285	0.548779	0.049075	1.30914			1.50263	1.45132	1.4346
C9H8O3(3)	NA		C9H8O3		1.77515e+06	2.75017e+06	4.10582e+06	3.71246e+06	5.10061e+06	3.78838e+06		2.87705e+06	4.20048e+06	1.46	0.545965	0.18897	0.723606			1.29037	1.77286	1.31676
succinate(2-)	C00042		C4H6O4		5.4304e+07	7.70801e+07	1.13918e+08	1.04978e+08	1.43127e+08	109052755		8.17672e+07	1.19053e+08	1.45599	0.542003	0.161472	0.791902			1.28386	1.75042	1.3337
clupanodonic acid/docosa-4,7,10,13,16-pentaenoic acid	C16513		C22H34O2		348203	510451	722807	691268	909061	694093		527154	764808	1.45083	0.536874	0.152756	0.816003			1.31132	1.72447	1.31668
acetylcholine/4-(trimethylammonio)butanoate	C01996	C05543	C7H15NO2		2.27233e+06	2.20839e+06	1.88237e+06	3.04273e+06	3.30808e+06	2.87058e+06		2.12103e+06	3.0738e+06	1.4492	0.535258	0.00561875	2.25036			1.43455	1.55966	1.35339
L-tyrosine	C00082		C9H11NO3		7.32449e+06	1.14003e+07	1.66406e+07	1.50904e+07	2.06871e+07	1.54134e+07		1.17885e+07	1.70636e+07	1.44749	0.533549	0.189849	0.721591			1.2801	1.75486	1.3075
Hypotaurine	C00519		C2H7NO2S		2.15128e+07	2.32889e+07	2.639e+07	3.32358e+07	3.96947e+07	3.00485e+07		2.37306e+07	3.43263e+07	1.4465	0.532569	0.0456341	1.34071			1.40055	1.67272	1.26624
stearate	C01530		C18H36O2		2.16762e+07	2.3469e+07	2.66474e+07	3.34885e+07	4.00283e+07	30272203		2.39309e+07	3.45964e+07	1.44568	0.531748	0.0460623	1.33665			1.39939	1.67267	1.26499
coumarin	C05851		C9H6O2		318025	471872	738819	630766	917626	661619		509572	736670	1.44566	0.531732	0.217533	0.662475			1.23783	1.80078	1.29838
C4H9NO2(4)	NA		C4H9NO2		476872	483613	601683	729480	799104	718139		520722	748908	1.43821	0.524273	0.0134749	1.87047			1.4009	1.53461	1.37912
11'-Carboxy-alpha-chromanol			C16H22O4		37733.4	30895.6	24191.5	66595.6	26490.3	39841.1		30940.1	44309	1.43209	0.518119	0.376799	0.423891			2.1524	0.856179	1.28768
Biotin	C00120		C10H16N2O3S		44441.2	87698.2	122695	97912.7	167394	99539		84944.7	121615	1.4317	0.517728	0.318252	0.497229			1.15266	1.97062	1.17181
5-Methoxyindoleacetate	C05660		C11H11NO3		162113	279193	402543	343850	482005	380432		281283	402096	1.4295	0.515515	0.22461	0.648571			1.22243	1.71359	1.35249
L-isoleucine/L-leucine	C00407	C00123	C6H13NO2		1.30901e+07	1.97211e+07	2.98221e+07	2.63672e+07	3.7337e+07	2.57843e+07		2.08778e+07	2.98295e+07	1.42877	0.51477	0.223385	0.650946			1.26293	1.78836	1.23501
C20H32O4(21)	NA		C20H32O4		99956	80122.8	108892	109252	176714	126623		96323.7	137530	1.42779	0.51378	0.167637	0.77563			1.13422	1.83458	1.31455
C6H11NO3(4)	NA		C6H11NO3		629720	658684	880561	874602	1.17468e+06	1.02868e+06		722988	1.02599e+06	1.41909	0.504969	0.0617493	1.20937			1.2097	1.62476	1.42282
beta-hydroxy-beta-methylbutyrate			C5H10O3		6.60555e+07	9.08602e+07	1.30007e+08	1.19452e+08	1.59542e+08	1.27628e+08		9.5641e+07	1.35541e+08	1.41718	0.503026	0.158916	0.798833			1.24896	1.66813	1.33445
anthranilate	C00108		C7H7NO2		452372	354329	353526	403835	741049	496561		386742	547148	1.41476	0.50056	0.247368	0.606656			1.0442	1.91613	1.28396
D-Glucosamine 6-phosphate	C00352		C6H14NO8P		21978.1	21696.6	23642.9	33656.5	29949.5	31497.6		22439.2	31701.2	1.41276	0.498516	0.00409894	2.38733			1.4999	1.33469	1.40369
Deoxyuridine	C00526		C9H12N2O5		9982.13	7569.92	15386.1	13778.2	17962.3	14791.2		10979.4	15510.6	1.4127	0.498454	0.180881	0.742606			1.25492	1.636	1.34718
erythro-5-hydroxy-L-lysinium(1+)	C16741		C6H14N2O3		3.83737e+07	5.0053e+07	7.21571e+07	6.63513e+07	8.96244e+07	7.03869e+07		5.35279e+07	7.54542e+07	1.40962	0.495309	0.154481	0.811125			1.23956	1.67435	1.31496
2-aminoacrylic acid	C02218		C3H5NO2		511262	637428	811038	868757	1.03171e+06	859511		653243	919992	1.40835	0.494003	0.0717007	1.14448			1.32991	1.57936	1.31576
Folate	C00504		C19H19N7O6		57006.7	95667.4	154032	129111	168021	132608		102235	143246	1.40114	0.486604	0.282889	0.548384			1.26288	1.64347	1.29708
phenylacetaldehyde	C00601		C8H8O		48992	74290.7	110701	94678	134453	97507.1		77994.6	108879	1.39599	0.481286	0.240392	0.61908			1.2139	1.72388	1.25018
UTP(4-)	C00075		C9H15N2O15P3		463833	523677	387238	747458	697702	468881		458249	638014	1.39229	0.477455	0.15922	0.798003			1.63112	1.52254	1.0232
Homovanillate/3-(4-hydroxyphenyl)lactate/3-Methoxy-4-hydroxyphenylglycolaldehyde	C05582	C03672	C9H10O4		350307	469859	801601	622254	909839	720742		540589	750945	1.38912	0.474175	0.269249	0.569847			1.15107	1.68305	1.33325
4-acetamidobutanal-1	C00408		C6H11NO2		275671	309453	466085	427423	559093	464299		350403	483605	1.38014	0.464814	0.142439	0.846372			1.2198	1.59557	1.32504
1-pyrroline-2-carboxylate/1-Pyrroline-5-carboxylate	C04322		C5H7NO2		293020	591037	936625	764511	947167	789977		606894	833885	1.37402	0.458403	0.347058	0.459597			1.25971	1.56068	1.30167
o-methylhippurate	NA		C10H11NO3		104988	159547	281058	165354	330582	253419		181864	249785	1.37347	0.457824	0.390962	0.407865			0.909215	1.81774	1.39345
C27H44O3(5)	NA		C27H44O3		10364.3	5936.2	81454.4	27838.5	51635.6	54788.7		32585	44754.3	1.37346	0.457818	0.676713	0.169595			0.854335	1.58464	1.68141
G6P/F6P	C00092	C05345	C6H13O9P		483702	532007	690038	785925	730226	821023		568583	779058	1.37018	0.454361	0.0609358	1.21513			1.38225	1.28429	1.44398
Arginine	C00062		C6H14N4O2		1.82228e+07	2.56205e+07	3.75891e+07	3.63474e+07	3.91914e+07	3.57412e+07		2.71441e+07	3.70934e+07	1.36653	0.450521	0.216901	0.663739			1.33905	1.44383	1.31672
phenylacetate/(4-hydroxyphenyl)acetaldehyde	C07086	C03765	C8H8O2		1.82641e+07	2.58235e+07	3.85253e+07	3.68027e+07	3.96386e+07	3.64111e+07		2.75377e+07	3.76175e+07	1.36604	0.449997	0.227903	0.642249			1.33645	1.43943	1.32223
taurolithocholate	C02592		C26H45NO5S		53820.6	65903.1	89623.3	83537.4	103948	98359.4		69782.3	95281.5	1.36541	0.449334	0.120918	0.917508			1.19711	1.4896	1.40952
L-erythrulose	C02045		C4H8O4		6.19247e+06	9.26733e+06	1.38963e+07	1.24547e+07	1.45368e+07	1.29329e+07		9.78538e+06	1.33081e+07	1.36	0.443609	0.252499	0.597741			1.27279	1.48557	1.32165
C8H16NO9P(4)	NA		C8H16NO9P		70876.8	35545.2	30037	67123.6	56924.9	61242.7		45486.3	61763.7	1.35785	0.441327	0.330419	0.480934			1.47569	1.25147	1.3464
fructosyllysine	NA		C12H24N2O7		1.17726e+06	1.86322e+06	2.35833e+06	1.50075e+06	3.49773e+06	2.31617e+06		1.7996e+06	2.43822e+06	1.35486	0.438147	0.408033	0.389304			0.833934	1.94361	1.28705
L-phenylalanine	C00079		C9H11NO2		5.3265e+07	1.00037e+08	1.18523e+08	1.18429e+08	1.35318e+08	1.13168e+08		9.06082e+07	1.22305e+08	1.34982	0.43277	0.239227	0.621191			1.30704	1.49344	1.24898
3-oxopropanoate	C00222		C3H4O3		292796516	3.7126e+08	5.01405e+08	4.71719e+08	6.18029e+08	4.82821e+08		3.88487e+08	5.24189e+08	1.34931	0.432221	0.156883	0.804424			1.21425	1.59086	1.24282
D-aspartate(1-)	C00402		C4H7NO4		1.41611e+07	1.97018e+07	3.06914e+07	2.51677e+07	3.33268e+07	2.82738e+07		2.15181e+07	2.89228e+07	1.34411	0.426654	0.26716	0.573228			1.1696	1.54878	1.31396
3-methylcrotonoylglycine			C7H11NO3		124911	174015	277120	220693	302462	250697		192015	257951	1.34339	0.425874	0.283853	0.546906			1.14935	1.5752	1.30561
itaconate/Mesaconate	C00490	C01732	C5H6O4		1.79752e+07	2.40797e+07	2.8272e+07	3.05334e+07	3.24636e+07	3.06606e+07		2.34423e+07	3.12192e+07	1.33175	0.413319	0.115877	0.936004			1.30249	1.38483	1.30792
1-methylpyrrolinium			C5H9N		4.37474e+07	7.07196e+07	9.14563e+07	7.60271e+07	1.10228e+08	8.75386e+07		6.86411e+07	9.12645e+07	1.32959	0.410982	0.26207	0.581583			1.1076	1.60586	1.27531
N-acetyl-L-asparagine			C6H10N2O4		147016	153881	295359	151765	353019	287913		198752	264232	1.32946	0.410838	0.442105	0.354475			0.763591	1.77618	1.4486
L-2-amino-3-oxobutanoic acid	C03508		C4H7NO3		8.06029e+06	1.12302e+07	3.11649e+07	2.1079e+07	2.21606e+07	2.37996e+07		1.68185e+07	2.23464e+07	1.32868	0.409997	0.525054	0.279796			1.25333	1.31763	1.41509
C20H30O3(6)	NA		C20H30O3		13148	26056.8	23029.4	22559.7	37890.6	22030.7		20744.7	27493.7	1.32533	0.406354	0.361982	0.441313			1.08749	1.82652	1.06199
L-kynurenine/Formyl-5-hydroxykynurenamine	C00328	C05647	C10H12N2O3		189531	399714	563439	455984	612927	458522		384228	509144	1.32511	0.406113	0.377483	0.423103			1.18676	1.59522	1.19336
C4H8O3(3)			C4H8O3		4.1744e+07	5.95086e+07	9.41223e+07	7.9476e+07	9.78246e+07	8.12987e+07		6.5125e+07	8.61998e+07	1.32361	0.404473	0.303703	0.517551			1.22036	1.50211	1.24835
quinolinate(2-)	C03722		C7H5NO4		7.03136e+06	1.04698e+07	1.18448e+07	1.26218e+07	1.30913e+07	1.31201e+07		9.78199e+06	1.29444e+07	1.32329	0.404127	0.156173	0.806395			1.29031	1.3383	1.34125
Glycylproline/L-Prolinylglycine	NA		C7H12N2O3		67363.9	61552.9	73215.5	80078.1	89829.1	97373		67377.4	89093.4	1.3223	0.403053	0.0284817	1.54543			1.1885	1.33322	1.44519
Ureidopropionic acid/Glycyl-glycine	C02642	C02037	C4H8N2O3		5.45066e+06	7.6387e+06	9.88222e+06	9.52752e+06	1.11353e+07	9.60957e+06		7.65719e+06	1.00908e+07	1.31782	0.398151	0.188456	0.72479			1.24426	1.45422	1.25497
L-4-hydroxyglutamate semialdehyde	C05938		C5H9NO4		7.29056e+06	1.18943e+07	1.52269e+07	1.2508e+07	1.81591e+07	1.4569e+07		1.14706e+07	1.50787e+07	1.31455	0.394574	0.278124	0.555762			1.09044	1.5831	1.27012
tiglyl carnitine	NA		C12H21NO4		70978	116192	158977	135840	177104	141933		115382	151626	1.31412	0.394093	0.293819	0.53192			1.1773	1.53494	1.23011
Fumarate	C00122		C4H4O4		8.20276e+06	1.13813e+07	3.12165e+07	2.09373e+07	2.17086e+07	2.36073e+07		1.69335e+07	2.20844e+07	1.30418	0.383145	0.549256	0.260225			1.23644	1.28199	1.39412
citr_L[e]	NA		C6H13N3O3		824660	1.15294e+06	1.55559e+06	1.43672e+06	1.73561e+06	1.42043e+06		1.17773e+06	1.53092e+06	1.29989	0.378391	0.233027	0.632593			1.21991	1.47369	1.20607
5-guanidino-2-oxopentanoic acid	C03771		C6H11N3O3		388477	552743	376768	582152	558449	568789		439330	569797	1.29697	0.375144	0.1466	0.833867			1.32509	1.27114	1.29468
methyl indole-3-acetate			C11H11NO2		240104	430165	504777	492873	570190	460732		391682	507931	1.2968	0.374951	0.276457	0.558372			1.25835	1.45575	1.17629
L-asparagine	C00152		C4H8N2O3		5.41801e+06	7.56595e+06	9.52114e+06	9.40676e+06	1.05747e+07	9.18148e+06		7.5017e+06	9.72097e+06	1.29584	0.373883	0.193779	0.712694			1.25395	1.40964	1.22392
orotate	C00295		C5H4N2O4		5.05965e+06	6.55863e+06	8.8708e+06	8.19851e+06	9.80929e+06	8.48394e+06		6.82969e+06	8.83058e+06	1.29297	0.370687	0.205463	0.687266			1.20042	1.43627	1.24221
docosanedioicacid	NA		C22H42O4		11133.7	11423.2	6146.63	9523.84	17034.5	10526.4		9567.84	12361.6	1.29199	0.369598	0.396361	0.401909			0.995401	1.78039	1.10018
L-alanine	C00041		C3H7NO2		1.83484e+06	2.93803e+06	4.01147e+06	3.55581e+06	4.24877e+06	3.54438e+06		2.92811e+06	3.78299e+06	1.29195	0.369555	0.306268	0.513899			1.21437	1.45103	1.21047
L-Iditol/D-glucitol/galactitol	NA		C6H14O6		4.62946e+06	5.96843e+06	7.96476e+06	7.40858e+06	8.86732e+06	7.67634e+06		6.18755e+06	7.98408e+06	1.29035	0.367758	0.196871	0.705818			1.19734	1.43309	1.24061
carnosine	C00386		C9H14N4O3		1435.24	14538.6	8178.38	12329.9	11368	7393.18		8050.75	10363.7	1.2873	0.364343	0.615118	0.211041			1.53152	1.41204	0.918322
propionyl-carnitine	C03017		C10H19NO4		778345	1.48052e+06	2.79209e+06	1.68832e+06	2.88578e+06	1.91978e+06		1.68365e+06	2.16463e+06	1.28567	0.362524	0.533796	0.272625			1.00277	1.714	1.14025
1-piperideine-6-carboxylate/1-piperideine-2-carboxylate	C00450	C04092	C6H9NO2		7.06525e+06	1.04405e+07	1.47366e+07	1.25637e+07	1.60817e+07	1.26842e+07		1.07474e+07	1.37765e+07	1.28184	0.358219	0.312458	0.505208			1.169	1.49633	1.18021
5,6-dihydrouracil/L-3-Cyanoalanine	C00429	C02512	C4H6N2O2		1.08467e+07	1.07289e+07	1.62506e+07	1.50786e+07	1.69617e+07	1.64183e+07		1.26087e+07	1.61529e+07	1.28109	0.357368	0.183543	0.736263			1.19589	1.34524	1.30214
9,10-hydroxyoctadec-12(Z)-enoate/12,13-hydroxyoctadec-9(Z)-enoate	C14828	C14829	C18H34O4		123945	123116	115541	145937	169617	148673		120868	154742	1.28026	0.356441	0.0336952	1.47243			1.20741	1.40333	1.23005
NeuNGc	C03410		C11H19NO10		13997.8	17830.4	19663.5	22492.9	23855.4	19574.4		17163.9	21974.2	1.28026	0.356436	0.0879904	1.05556			1.31048	1.38986	1.14044
suberic acid	C08278		C8H14O4		155482	141599	247817	156890	303323	237141		181633	232451	1.27979	0.355905	0.401755	0.396039			0.863776	1.66998	1.30561
omega hydroxy hexadecanoate (n-C16:0)			C16H32O3		332735	343810	371157	437731	476698	425728		349234	446719	1.27914	0.355175	0.00870707	2.06013			1.2534	1.36498	1.21904
L-cysteine	C00097		C3H7NO2S		27369.9	44718.2	63888.1	55494.8	72198.5	45298.4		45325.4	57663.9	1.27222	0.347348	0.40503	0.392513			1.22436	1.59289	0.999404
N(8)-acetylspermidine/N(1)-acetylspermidine	C01029	C02567	C9H21N3O		279934	459021	704002	494971	826796	513504		480986	611757	1.27188	0.346964	0.469064	0.328768			1.02908	1.71896	1.06761
agmatine	C00179		C5H14N4		50155.8	71349.7	97720.7	92877	90100.4	95042		73075.4	92673.1	1.26818	0.342765	0.289782	0.537928			1.27097	1.23298	1.3006
CMP-2-aminoethylphosphonate	C05673		C11H20N4O10P2		20460.9	30815.3	39941.5	30138.5	48066.7	37385.4		30405.9	38530.2	1.2672	0.341639	0.349369	0.456716			0.991205	1.58084	1.22954
2-deoxy-D-ribose	C01801		C5H10O4		25667.4	43975.1	50086.3	45126.8	59875.5	46707.2		39909.6	50569.9	1.26711	0.341542	0.298593	0.524921			1.13073	1.50028	1.17033
N-formylanthranilate/noradrenochrome	C05653		C8H7NO3		1.3152e+06	2.08479e+06	4.52899e+06	1.49289e+06	4.79111e+06	3.75871e+06		2.643e+06	3.34757e+06	1.26658	0.340939	0.635076	0.197175			0.564848	1.81276	1.42214
2-methylbutyrylglycine/isovalerylglycine			C7H13NO3		213345	184795	207371	220990	316466	222278		201837	253245	1.2547	0.327343	0.24126	0.617514			1.0949	1.56793	1.10128
creatinine	C00791		C4H7N3O		4.00652e+07	5.5339e+07	7.12784e+07	5.94595e+07	8.42283e+07	6.53513e+07		5.55609e+07	6.96797e+07	1.25411	0.326669	0.296308	0.528256			1.07017	1.51596	1.17621
IMP	C00130		C10H13N4O8P		54829.5	76284.1	37621.2	50325.6	72653	88286.8		56244.9	70421.8	1.25206	0.324299	0.417531	0.379311			0.894758	1.29172	1.56968
Picolinic acid/Nicotinate	C10164	C00253	C6H5NO2		2.3809e+06	3.40882e+06	7.56367e+06	2.95074e+06	7.57669e+06	6.17408e+06		4.45113e+06	5.56717e+06	1.25073	0.322773	0.622868	0.205604			0.662919	1.7022	1.38708
L-threonate	C01620		C4H8O5		5.93331e+06	8.35118e+06	1.11089e+07	9.99769e+06	1.19499e+07	9.76486e+06		8.46447e+06	1.05708e+07	1.24885	0.320595	0.296197	0.528419			1.18114	1.41177	1.15363
Riboflavin	C00255		C17H20N4O6		33025	2495.26	167548	53163.4	105245	95089.3		67689.4	84499.3	1.24834	0.320009	0.777311	0.109405			0.785401	1.55483	1.40479
Taurodeoxycholic acid/taurochenodeoxycholate	C05463	C05465	C26H45NO6S		581466	671358	785839	763010	969678	794562		679554	842417	1.23966	0.309946	0.136174	0.865905			1.12281	1.42693	1.16924
2-Carboxy-23-dihydro-56-dihydroxyindole/L-dopaquinone	C05604		C9H9NO4		452417	643437	727045	652632	859691	739350		607633	750558	1.23522	0.304763	0.235942	0.627196			1.07406	1.41482	1.21677
pyruvate	C00022		C3H4O3		1.03345e+07	1.61601e+07	3.57457e+07	1.26215e+07	3.76458e+07	2.65106e+07		2.07467e+07	2.55926e+07	1.23357	0.302844	0.670155	0.173825			0.608362	1.81454	1.27782
L-cysteate(1-)	C00506		C3H7NO5S		4.17181e+06	5.29639e+06	6.05797e+06	6.61181e+06	6.55871e+06	5.94765e+06		5.17539e+06	6.37272e+06	1.23135	0.300242	0.14869	0.827719			1.27755	1.26729	1.14922
S-adenosyl-L-methionine	C00019		C15H22N6O5S		121227	103907	59274.3	124952	107997	116250		94802.8	116399	1.22781	0.296082	0.362873	0.440245			1.31802	1.13917	1.22623
3-Keto-beta-D-galactose/L-Gulonolactone	C05394	C01040	C6H10O6		172661	188584	236178	195060	272356	265633		199141	244350	1.22702	0.295157	0.22564	0.646584			0.979508	1.36765	1.33389
tetradecenoate (n-C14:1)	NA		C14H26O2		143783	154039	132868	180060	191999	156289		143563	176116	1.22675	0.29484	0.0696285	1.15721			1.25422	1.33738	1.08864
NN-dimethylglycine	C01026		C4H9NO2		376620	410753	532208	496927	609970	509612		439860	538836	1.22502	0.292802	0.175218	0.756421			1.12974	1.38674	1.15858
Phosphoenolpyruvate	C00074		C3H5O6P		6.82541e+06	9.00397e+06	1.16655e+07	1.01322e+07	1.24858e+07	1.0894e+07		9.16495e+06	1.11707e+07	1.21885	0.285517	0.291314	0.535638			1.10554	1.36234	1.18866
CTP(4-)	C00063		C9H16N3O14P3		108207	108604	64494.8	145314	120225	75807.4		93768.6	113782	1.21343	0.279097	0.473163	0.324989			1.5497	1.28215	0.808451
L-glutamine	C00064		C5H10N2O3		1.02002e+08	143775451	1.91647e+08	1.69424e+08	1.91618e+08	1.68713e+08		1.45808e+08	1.76585e+08	1.21108	0.276291	0.357242	0.447038			1.16196	1.31418	1.15709
3-Ureidoisobutyrate/Glycylsarcosine	C05100		C5H10N2O3		103429498	1.45911e+08	1.95151e+08	1.71146e+08	1.94512e+08	1.70982e+08		1.48164e+08	1.7888e+08	1.20731	0.271799	0.367151	0.435155			1.15512	1.31282	1.154
2-deoxycytidine	C00881		C9H13N3O4		70792.6	93896.7	55991.1	116954	56429.6	92718.7		73560.2	88700.8	1.20583	0.270022	0.513315	0.289616			1.58991	0.767121	1.26045
D-Glycerate 3-phosphate/D-Glycerate 2-phosphate	C00197	C00631	C3H7O7P		555366	540949	509660	693354	645151	597246		535325	645251	1.20534	0.269444	0.0399391	1.3986			1.2952	1.20516	1.11567
cytidine	C00475		C9H13N3O5		207666	207261	307928	216331	392855	259353		240952	289513	1.20154	0.264883	0.490052	0.309758			0.897819	1.63043	1.07637
C10H16O(3)	NA		C10H16O		58842.2	75844.9	121665	94825	111574	101516		85450.7	102638	1.20114	0.264405	0.459061	0.33813			1.1097	1.30571	1.18801
(R)-mevalonate	C00408		C6H12O4		624573	866511	1.15815e+06	996634	1.1591e+06	1.02286e+06		883078	1.05953e+06	1.19981	0.262811	0.373122	0.428149			1.12859	1.31257	1.15828
oxalate(2-)	C00209		C2H2O4		4.28503e+07	5.47281e+07	7.15229e+07	6.22901e+07	7.42078e+07	6.58771e+07		5.63671e+07	6.74583e+07	1.19677	0.259143	0.315889	0.500465			1.10508	1.31651	1.16871
alpha-D-glucose	C00267		C6H12O6		3.20272e+07	42257929	5.43722e+07	4.78072e+07	5.67199e+07	4.94351e+07		4.28858e+07	5.13207e+07	1.19668	0.259042	0.324075	0.489355			1.11476	1.32258	1.15272
(S)-3-sulfonatolactate(2-)	C11499		C3H6O6S		6.03452e+06	7.44943e+06	1.00246e+07	8.60235e+06	1.04368e+07	9.02873e+06		7.83617e+06	9.35597e+06	1.19395	0.255738	0.328353	0.483659			1.09777	1.33188	1.15219
L-tryptophan	C00078		C11H12N2O2		6.49414e+06	7.41413e+06	1.06565e+07	8.8717e+06	1.11919e+07	9.2649e+06		8.18826e+06	9.77616e+06	1.19392	0.255712	0.350151	0.455745			1.08347	1.36682	1.13149
myristate	C06424		C14H28O2		4.10035e+06	4.14306e+06	3.96877e+06	4.69259e+06	4.97063e+06	4.78835e+06		4.07073e+06	4.81719e+06	1.18337	0.242905	0.00284856	2.54537			1.15276	1.22107	1.17629
3-hydroxyhexadecenoylcarnitine			C23H43NO5		65823.5	55999.5	54177	67119.7	79695.5	61155.3		58666.6	69323.5	1.18165	0.240804	0.189952	0.721355			1.14409	1.35845	1.04242
4-Imidazolone-5-propanoate	C03680		C6H8N2O3		71343.3	100313	107562	114459	106951	108506		93072.9	109972	1.18157	0.240705	0.263918	0.57853			1.22978	1.14911	1.16582
Hexadecanedioic acid	C19615		C16H30O4		97430.7	97099.2	126846	107274	138739	133632		107125	126548	1.18131	0.24039	0.233914	0.630944			1.00139	1.29511	1.24744
(S)-dihydroorotate	C00337		C5H6N2O4		7.95145e+06	1.00181e+07	1.23395e+07	1.1294e+07	1.32992e+07	1.11747e+07		1.0103e+07	1.19227e+07	1.18011	0.238917	0.294086	0.531526			1.11788	1.31636	1.10608
L-serine	C00065		C3H7NO3		3.02382e+06	4.06463e+06	5.348e+06	4.66412e+06	5.33684e+06	4.62727e+06		4.14548e+06	4.87608e+06	1.17624	0.234181	0.394059	0.404439			1.12511	1.28739	1.11622
palmitoleate	C08362		C16H30O2		1.16963e+06	1.42071e+06	1.50307e+06	1.51672e+06	1.83561e+06	1.46218e+06		1.36447e+06	1.60484e+06	1.17616	0.234086	0.194399	0.711305			1.11158	1.34529	1.07161
L-histidine	C00135		C6H9N3O2		1.22644e+07	1.52243e+07	1.72596e+07	1.79603e+07	1.85134e+07	1.58412e+07		1.49161e+07	1.74383e+07	1.16909	0.225387	0.222514	0.652642			1.20409	1.24117	1.06202
4-Hydroxyphenylacetate/2-Hydroxyphenylacetate/3,4-Dihydroxyphenylacetaldehyde	C00642	C05852	C8H8O3		3.90989e+06	6.69431e+06	9.70471e+06	7.38162e+06	9.32978e+06	7.01418e+06		6.76964e+06	7.90853e+06	1.16824	0.224331	0.58031	0.23634			1.0904	1.37818	1.03612
D-Glucuronate 1-phosphate	C05385		C6H11O10P		23865.3	32618.2	12520.6	42718.1	24753.6	13140.3		23001.4	26870.6	1.16822	0.224312	0.730855	0.136169			1.8572	1.07618	0.571282
glycolate	C00160		C2H4O3		1.09401e+08	1.42044e+08	177744375	1.56444e+08	1.7674e+08	1.67018e+08		1.43063e+08	1.66734e+08	1.16546	0.220894	0.353744	0.451311			1.09353	1.2354	1.16744
N-Formimidoyl-L-glutamate	C00439		C6H10N2O4		151162	226982	469414	166649	459757	358173		282519	328193	1.16167	0.216195	0.741038	0.130159			0.589868	1.62735	1.26778
taurocholic acid	C05122		C26H45NO7S		56715.3	71655.3	84811.2	70645.3	97486.6	78382.3		71060.6	82171.4	1.15636	0.209586	0.384182	0.415463			0.994155	1.37188	1.10303
79-dihydro-1H-purine-2688(3H)-trione	NA		C5H4N4O3		2.14638e+06	3.47084e+06	6.30199e+06	2.21534e+06	6.5355e+06	4.97789e+06		3.97307e+06	4.57624e+06	1.15182	0.203909	0.74909	0.125466			0.55759	1.64495	1.25291
2-keto-3-deoxy-D-glycero-D-galactononic acid 9-phosphate	NA		C9H17O12P		119525	178539	87620.7	103168	153713	186963		128562	147948	1.15079	0.202628	0.619882	0.207691			0.802481	1.19563	1.45426
myo-inositol	C00137		C6H12O6		7.78625e+06	9.33739e+06	1.20439e+07	9.94349e+06	1.26637e+07	1.09083e+07		9.7225e+06	1.11718e+07	1.14907	0.200465	0.390984	0.407841			1.02273	1.30251	1.12196
spermidine dialdehyde-1	NA		C7H13NO2		267981	238819	337560	294772	390430	282803		281453	322668	1.14644	0.197157	0.411855	0.385255			1.04732	1.38719	1.0048
acetoacetate	C00164		C4H6O3		8.60207e+06	1.1089e+07	1.55759e+07	8.3293e+06	1.6785e+07	1.51918e+07		1.17556e+07	1.34354e+07	1.14289	0.192681	0.638995	0.194502			0.708536	1.42783	1.2923
Lysine	C00047		C6H14N2O2		2.42719e+07	2.78941e+07	3.47619e+07	3.05157e+07	3.77921e+07	3.10317e+07		2.89759e+07	3.31132e+07	1.14278	0.19255	0.348909	0.457288			1.05314	1.30426	1.07095
C6H12O6(5)	NA		C6H12O6		7.36739e+06	8.87969e+06	1.0906e+07	9.53976e+06	1.14232e+07	1.00021e+07		9.05102e+06	1.03217e+07	1.14039	0.189524	0.354673	0.450171			1.054	1.26209	1.10508
imidazole-4-acetaldehyde	C05130		C5H6N2O		73872.5	102599	129759	107198	120545	120392		102077	116045	1.13684	0.185026	0.481575	0.317336			1.05017	1.18092	1.17942
kynurenate	C01717		C10H7NO3		31832.8	38689.7	42794.3	36561.2	50362.9	40334.2		37772.3	42419.5	1.12303	0.167399	0.426004	0.370586			0.967939	1.33333	1.06783
L-pipecolic acid-2	C00408		C6H11NO2		2.34649e+06	3.37824e+06	3.83253e+06	4.27344e+06	2.84098e+06	3.6083e+06		3.18575e+06	3.57424e+06	1.12195	0.166003	0.555111	0.25562			1.34142	0.891777	1.13264
Glycylleucine	C02155		C8H16N2O3		219442	309716	371162	303267	381083	323315		300107	335888	1.11923	0.162506	0.524151	0.280544			1.01053	1.26982	1.07733
8,11,14-Eicosatrienoic acid (DGLA)	C03242		C20H34O2		279043	419159	579207	423925	562815	434413		425803	473718	1.11253	0.153842	0.657032	0.182414			0.99559	1.32177	1.02022
pristanic acid			C19H38O2		94244.5	91724.7	83237.2	95365.4	116608	86760.9		89735.5	99578.2	1.10969	0.150152	0.387103	0.412173			1.06274	1.29947	0.966852
citrate/isocitrate/Diketogulonic acid	C00158	C00311	C6H8O7		4.11753e+07	4.29334e+07	5.23365e+07	4.58986e+07	5.38122e+07	5.15763e+07		4.54817e+07	5.04291e+07	1.10878	0.148968	0.311188	0.506976			1.00917	1.18316	1.134
Hypoxanthine	C00262		C5H4N4O		1.34877e+07	2.39584e+07	4.16408e+07	2.45523e+07	3.56112e+07	2.73896e+07		2.63623e+07	2.91844e+07	1.10705	0.146719	0.773626	0.111469			0.931341	1.35084	1.03897
4-nitrophenolate	NA		C6H5NO3		4.03881e+07	4.19113e+07	5.00594e+07	4.43224e+07	5.16874e+07	5.02188e+07		4.41196e+07	4.87429e+07	1.10479	0.143772	0.290249	0.53723			1.0046	1.17153	1.13824
2-oxoglutarate(2-)	C00026		C5H6O5		456529	603060	927835	686364	835814	672272		662475	731483	1.10417	0.142959	0.679359	0.1679			1.03606	1.26165	1.01479
phytanic acid/arachidic acid	C01607	C06425	C20H40O2		102114	96358.2	117116	114445	132024	101739		105196	116069	1.10336	0.141903	0.374631	0.426397			1.08792	1.25502	0.967133
nonanoate	C01601		C9H18O2		1.18362e+07	1.39381e+07	1.30953e+07	1.51616e+07	1.24768e+07	1.47078e+07		1.29565e+07	1.41154e+07	1.08944	0.123593	0.328695	0.483207			1.17019	0.962972	1.13517
margarate			C17H34O2		632925	672809	817294	742887	892192	668933		707676	768004	1.08525	0.118024	0.523944	0.280715			1.04976	1.26074	0.945253
ethamp[c]	NA		C2H8NO4P		3.08705e+06	3.94281e+06	6.27728e+06	4.31116e+06	5.68169e+06	4.35491e+06		4.43571e+06	4.78258e+06	1.0782	0.108626	0.764802	0.116451			0.97192	1.2809	0.981785
N-acetyl-L-cystathionine	NA		C9H16N2O5S		14889.5	23027.2	29865.8	22277.5	25231	25461.8		22594.2	24323.4	1.07654	0.106396	0.731579	0.135739			0.985986	1.1167	1.12692
Ornithine	C00077		C5H12N2O2		1.24409e+06	1.57018e+06	1.39288e+06	1.95931e+06	1.09322e+06	1.45038e+06		1.40238e+06	1.50097e+06	1.0703	0.0980155	0.741674	0.129787			1.39713	0.779542	1.03423
fructoseglycine			C8H15NO7		1.93065e+06	1.16602e+06	2.12544e+06	1.07825e+06	2.53785e+06	1.95056e+06		1.7407e+06	1.85555e+06	1.06598	0.0921783	0.835838	0.0778777			0.619434	1.45794	1.12056
C20H34O4(4)	NA		C20H34O4		640762	578229	196049	654587	777199	74139.1		471680	501975	1.06423	0.0898075	0.912964	0.0395466			1.38778	1.64773	0.157181
indole-3-acetate/(5-hydroxyindol-3-yl)acetaldehyde	C00954	C05634	C10H9NO2		4.34556e+06	6.79602e+06	1.66978e+07	7.88646e+06	1.15982e+07	1.00464e+07		9.27978e+06	9.8437e+06	1.06077	0.0851098	0.897309	0.0470581			0.849854	1.24984	1.08262
Perillic acid	C11924		C10H14O2		3.98178e+06	3.8146e+06	3.65035e+06	3.64862e+06	3.58809e+06	4.90541e+06		3.81558e+06	4.04738e+06	1.06075	0.0850849	0.646636	0.18934			0.956244	0.940379	1.28563
2-methylglutaconic acid			C6H8O4		9.73007e+06	4.94847e+06	8.76634e+06	7.02217e+06	8.50272e+06	9.34407e+06		7.81496e+06	8.28965e+06	1.06074	0.0850733	0.788441	0.103231			0.898554	1.08801	1.19567
2-oxoadipate(2-)	C00322		C6H8O5		1.08032e+06	1.93358e+06	4.8431e+06	1.23498e+06	4.33817e+06	2.75948e+06		2.619e+06	2.77754e+06	1.06053	0.0847916	0.918427	0.0369554			0.471546	1.65642	1.05364
sarcosine	C00213		C3H7NO2		2.41797e+07	3.31139e+07	44714783	3.60744e+07	4.10018e+07	3.10215e+07		3.40028e+07	3.60326e+07	1.05969	0.0836471	0.779446	0.108214			1.06092	1.20583	0.912322
(R)-carnitine	C15025		C7H15NO3		5.93981e+07	4.66245e+07	3.10707e+07	5.13035e+07	4.97762e+07	4.39571e+07		4.56978e+07	4.83456e+07	1.05794	0.0812592	0.781235	0.107218			1.12267	1.08925	0.961908
6(S)-hydroxy-tetradeca-2E4E8Z-trienoate/6(R)-hydroxy-tetradeca-2E4E8Z-trienoate	NA		C14H22O3		47193	24806.4	56164.6	38263	42870.1	53953.3		42721.3	45028.8	1.05401	0.0758912	0.839271	0.0760979			0.895642	1.00348	1.26291
L-threonine	C00188		C4H9NO3		3.88527e+06	6.70167e+06	1.0942e+07	6.73974e+06	8.69094e+06	7.06509e+06		7.1763e+06	7.49859e+06	1.04491	0.0633789	0.892168	0.0495532			0.939166	1.21106	0.984503
trans-45-epoxy-2(E)-decenal	NA		C10H16O2		3.89478e+06	5.24371e+06	6.37985e+06	5.27338e+06	5.55299e+06	5.22141e+06		5.17278e+06	5.34926e+06	1.03412	0.048399	0.829711	0.0810732			1.01945	1.0735	1.0094
3-Sulfino-L-alanine	C00606		C3H7NO4S		9.29209e+06	8.8385e+06	8.25625e+06	9.16169e+06	8.75387e+06	9.17206e+06		8.79561e+06	9.0292e+06	1.02656	0.0378148	0.53314	0.273158			1.04162	0.995254	1.0428
glyoxylate	C00048		C2H2O3		6.1303e+07	8.15197e+07	9.99609e+07	8.0704e+07	8.61121e+07	8.23455e+07		8.09279e+07	8.30539e+07	1.02627	0.0374114	0.867256	0.0618529			0.997234	1.06406	1.01752
perillyl aldehyde	C02576		C10H14O		174882	181181	278924	189222	228042	234128		211663	217131	1.02583	0.0367966	0.891473	0.049892			0.893979	1.07738	1.10614
N(2)-acetyl-L-ornithine	C00437		C7H14N2O3		484769	913979	1.40517e+06	928115	1.07468e+06	865983		934640	956259	1.02313	0.0329897	0.943463	0.0252752			0.993018	1.14983	0.926541
D-Glucosamine	C00329		C6H13NO5		831853	781129	1.21877e+06	601105	1.25923e+06	1.01936e+06		943918	959899	1.01693	0.0242219	0.949744	0.0223933			0.63682	1.33405	1.07992
N-acetylputrescine	C02714		C6H14N2O		310802	285915	228527	310699	245792	280152		275082	278881	1.01381	0.019789	0.907969	0.0419288			1.12948	0.893523	1.01843
omega hydroxy tetradecanoate (n-C14:0)	NA		C14H28O3		49104.4	30024.2	24341.7	33175.6	37541.7	34084.9		34490.1	34934.1	1.01287	0.0184518	0.958482	0.0184159			0.961887	1.08848	0.988251
pseudoecgonine/ecgonine	C12449	C10858	C9H15NO3		54881.9	52663.5	63568.6	54680.2	64198.5	54357.6		57038	57745.4	1.0124	0.0177835	0.886109	0.052513			0.958662	1.12554	0.953007
glycochenodeoxycholate	C05466		C26H43NO5		212254	218911	237275	201803	242421	227974		222813	224066	1.00562	0.00808892	0.93397	0.0296671			0.905705	1.088	1.02316
gama-L-glutamyl-L-alpha-aminobutyrate	NA		C9H16N2O5		28257	8622.17	10998	16121.9	19507.7	11966.3		15959.1	15865.3	0.994124	-0.00850195	0.989661	0.00451346			1.0102	1.22236	0.74981
8(R)-hydroxy-hexadeca-2E4E6E10Z-tetraenoate/8(S)-hydroxy-hexadeca-2E4E6E10Z-tetraenoate	NA		C16H24O3		10688.5	6128.24	2325.76	5273.4	5691.5	8001.1		6380.83	6322	0.99078	-0.0133633	0.983394	0.00727232			0.826444	0.891969	1.25393
choline phosphate(1-)	C00588		C5H14NO4P		1.0359e+06	461451	1.34141e+06	919727	900991	973592		946257	931437	0.984338	-0.0227739	0.959486	0.0179612			0.971963	0.952164	1.02889
L-valine	C00183		C5H11NO2		615732	548673	386367	478155	434843	603504		516924	505501	0.977901	-0.0322399	0.899877	0.0458167			0.925001	0.841212	1.16749
3-oxo-8(R)-hydroxy-hexadeca-6E10Z-dienoate/3-oxo-8(S)-hydroxy-hexadeca-6E10Z-dienoate	NA		C16H26O4		20690.3	12622.8	8714.82	16061.1	12466.7	12163.2		14009.3	13563.7	0.968189	-0.0466399	0.914104	0.0390042			1.14646	0.889886	0.868222
C20H30O5(11)	NA		C20H30O5		14031.3	242010	24645.3	24512.7	224220	22842.7		93562.1	90525.1	0.96754	-0.0476066	0.977228	0.0100042			0.261994	2.39648	0.244144
D-Alanyl-D-alanine	C00993		C6H12N2O3		96589	74572.4	80328.3	76919.3	86387.8	79977.4		83829.9	81094.8	0.967374	-0.0478547	0.730521	0.136367			0.917564	1.03051	0.954044
succinyl carnitine	NA		C11H19NO6		362944	498843	1.91502e+06	279009	1.26262e+06	1.09508e+06		925601	878904	0.94955	-0.0746845	0.940641	0.026576			0.301436	1.36411	1.1831
glycocholate	C01921		C26H43NO6		48542.4	67163.6	63132.1	54558.6	50080.2	63813.6		59612.7	56150.8	0.941926	-0.0863136	0.647254	0.188926			0.915217	0.840092	1.07047
w-hydroxydecanoicacid			C10H20O3		253277	198294	321248	184483	259132	276124		257606	239913	0.931317	-0.102655	0.71731	0.144293			0.716143	1.00592	1.07188
Urocanate	C00785		C6H6N2O2		831989	398926	198660	434009	257795	636638		476525	442814	0.929257	-0.10585	0.885546	0.0527891			0.91078	0.540991	1.336
sphingosine/(2S)-1-hydroxy-3-oxooctadecan-2-aminium	C00319	NA	C18H37NO2		12577.9	12259.8	10084.9	12754	10789.4	8790.83		11640.9	10778.1	0.925881	-0.111102	0.571606	0.242903			1.09562	0.926855	0.755168
glutaryl carnitine			C12H21NO6		906578	1.33414e+06	6.3764e+06	647758	3.84391e+06	3.46787e+06		2.87237e+06	2.65318e+06	0.923689	-0.114521	0.92027	0.036085			0.225513	1.33823	1.20732
spermidine dialdehyde-2	NA		C7H13NO3		116147	85568.5	61077.3	87851.7	91467.3	63129.1		87597.6	80816	0.922583	-0.116249	0.733868	0.134382			1.0029	1.04418	0.720672
3(S)6(R)-dihydroxy-tetradec-8Z-enoate/3(S)6(S)-dihydroxy-tetradec-8Z-enoate	NA		C14H26O4		1.00707e+06	1.47434e+06	1.36432e+06	1.51043e+06	582862	1.43386e+06		1.28191e+06	1.17572e+06	0.917161	-0.124754	0.769044	0.114049			1.17826	0.454683	1.11854
sebacicacid	C08277		C10H18O4		341286	186055	275611	206889	275323	251304		267650	244505	0.913525	-0.130484	0.672968	0.172006			0.772983	1.02867	0.938927
N-acetyl-L-cysteine	C06809		C5H9NO3S		1.26921e+07	1.66939e+07	2.05925e+07	1.3448e+07	1.70315e+07	1.5056e+07		1.66595e+07	1.51785e+07	0.911103	-0.134314	0.598818	0.222705			0.807225	1.02233	0.903751
C5H10O5(6)	NA		C5H10O5		3.28186e+06	5.63455e+06	8.927e+06	5.01419e+06	6.10746e+06	5.03825e+06		5.9478e+06	5.38664e+06	0.905652	-0.142972	0.767143	0.115124			0.843033	1.02684	0.847078
Dodecanedioic acid	C02678		C12H22O4		172338	150777	216350	130053	179273	176170		179822	161832	0.899957	-0.152072	0.513116	0.289784			0.723232	0.996947	0.979692
pentadecanoate	C16537		C15H30O2		1.27726e+06	1.3017e+06	1.52091e+06	1.2349e+06	1.31553e+06	1.12071e+06		1.36662e+06	1.22371e+06	0.895429	-0.159349	0.2168	0.663941			0.903613	0.962616	0.820058
Adrenaline/L-Normetanephrine	C00788	C05589	C9H13NO3		22861.5	6115.1	73728.3	22067.8	31093.8	36766.7		34235	29976.1	0.875599	-0.191658	0.855166	0.0679498			0.644599	0.908245	1.07395
6-Phosphogluconic acid	C00345		C6H13O10P		19493.7	21998.8	47977.3	36492.1	20106.9	21376.6		29823.2	25991.9	0.871531	-0.198376	0.738381	0.13172			1.22361	0.674203	0.716778
thiosulfate(2-)	C00320		H2O3S2		2.69588e+07	2.60448e+07	1.80363e+07	2.62283e+07	1.5417e+07	1.98458e+07		2.368e+07	2.04971e+07	0.865586	-0.208251	0.493876	0.306383			1.10762	0.651058	0.838084
glutathionate(1-)	C00051		C10H17N3O6S		170417	136719	122596	142397	121573	104533		143244	122835	0.857522	-0.221754	0.322057	0.492067			0.994091	0.848717	0.729759
3-oxo-6(R)-hydroxy-tetradec-8-cis-enoate/3-oxo-6(S)-hydroxy-tetradec-8Z-enoate	NA		C14H24O4		70579.6	98254.9	143097	73859.9	103655	84695.4		103977	87403.5	0.840604	-0.250502	0.526818	0.278339			0.710348	0.996905	0.814558
salsolinol 1-carboxylate			C11H13NO4		56111.3	37001.4	57225.2	36292.1	44785.4	43153.9		50112.7	41410.5	0.826348	-0.275179	0.317039	0.498887			0.724211	0.893695	0.861138
arachidonic acid	C00219		C20H32O2		1.12403e+06	1.69814e+06	2.29344e+06	1.23881e+06	1.67951e+06	1.29532e+06		1.7052e+06	1.40455e+06	0.823683	-0.279839	0.477435	0.321086			0.726488	0.984936	0.759626
ATP/dGTP	C00002	C00286	C10H16N5O13P3		1.86658e+06	1.86718e+06	1.0592e+06	1.60519e+06	1.34104e+06	941774		1.59766e+06	1.296e+06	0.81119	-0.301888	0.418819	0.377974			1.00472	0.83938	0.589472
histamine	C00388		C5H9N3		218616	270119	213841	206987	180932	177983		234192	188634	0.805467	-0.312103	0.110414	0.956974			0.883834	0.772579	0.759987
4,6-Dihydroxyquinoline/quinoline-4,8-diol	C05639		C9H7NO2		9.26951e+06	8.17551e+06	1.32553e+07	7.73111e+06	8.17796e+06	8.80803e+06		1.02334e+07	8.23903e+06	0.805109	-0.312743	0.324611	0.488636			0.755475	0.799142	0.860711
Dihydroxyacetone phosphate	C00111		C3H7O6P		682956	638651	586856	544037	594944	393240		636154	510740	0.802856	-0.316787	0.162666	0.788703			0.855197	0.93522	0.618151
tetradecenoyl carnitine			C21H39NO4		133029	138920	127823	107340	111674	98733.4		133257	105916	0.79482	-0.331299	0.0057929	2.2371			0.805508	0.838031	0.740922
CDP-ethanolamine(1-)	C00570		C11H20N4O11P2		172320	183884	133628	145440	117338	123593		163277	128790	0.788783	-0.3423	0.137895	0.860453			0.890756	0.718644	0.756949
leukoaminochrome/dopamine o-quinone-2	C17756		C8H9NO2		1.01299e+06	462212	693759	535357	579867	590825		722986	568683	0.786576	-0.346342	0.43603	0.360484			0.740481	0.802045	0.817202
3-hydroxy-isovaleryl carnitine	NA	NA	C12H23NO5		148968	191387	206165	115063	181503	126124		182173	140896	0.773421	-0.370674	0.200119	0.698711			0.631612	0.996321	0.69233
12,13-epoxy-9-hydroperoxy-10E-octadecenoate	NA		C18H32O5		49284.7	27399.3	24975	19955.3	31452.7	26650.6		33886.3	26019.5	0.767848	-0.381108	0.425425	0.371177			0.58889	0.928182	0.786471
GDP-D-mannose	C00096		C16H25N5O16P2		22170.9	24067.1	14870.9	18688.3	13368.8	14590.2		20369.7	15549.1	0.763346	-0.389591	0.227422	0.643167			0.917458	0.656309	0.716271
trans-caffeate/3-(4-hydroxyphenyl)pyruvate	C01197	C01179	C9H8O4		153476	88437.8	67160.9	71140.1	76315.8	79679.2		103025	75711.7	0.734887	-0.444406	0.403202	0.394478			0.690513	0.74075	0.773397
2-phenylethanamine	C05332		C8H11N		231415	325574	715060	193593	353985	374528		424016	307369	0.724898	-0.46415	0.523313	0.281238			0.456569	0.834839	0.883287
caprate	C01571		C10H20O2		4.29597e+06	3.44836e+06	6.07895e+06	2.96975e+06	3.37921e+06	3.64094e+06		4.60776e+06	3.32997e+06	0.722686	-0.468559	0.237138	0.624998			0.64451	0.733373	0.790176
D-glucaric acid	C00818		C6H10O8		248769	334673	192473	181646	197732	174634		258638	184671	0.714011	-0.485982	0.213048	0.671522			0.702315	0.764512	0.675205
octanoyl carnitine/L-Octanoylcarnitine	C02838		C15H29NO4		44060.5	56444.3	60692.9	30036.7	47204.4	35765.3		53732.6	37668.8	0.701042	-0.512428	0.0863379	1.0638			0.559003	0.878505	0.665617
C14H24O3(4)	NA		C14H24O3		20403.5	17378.1	12228.6	16428.7	9312.26	9316.49		16670.1	11685.8	0.701007	-0.512499	0.212594	0.672448			0.985522	0.558622	0.558876
4(R)-hydroxy-dodec-6Z-enoate/4(S)-hydroxy-dodec-6Z-enoate	NA		C12H22O3		401813	323100	617806	230644	329476	372231		447573	310784	0.694375	-0.526212	0.259567	0.58575			0.515321	0.736139	0.831666
(R,s)-lactate	C00186		C3H6O3		7.34142e+06	3.85472e+06	7.02058e+06	3.22025e+06	3.65289e+06	5.52293e+06		6.07224e+06	4.13203e+06	0.680478	-0.55538	0.227282	0.643436			0.530323	0.601572	0.909537
4-hydroperoxy-2-nonenal			C9H16O3		3.26225e+06	1.99694e+06	3.36423e+06	1.62385e+06	1.97285e+06	2.2116e+06		2.87447e+06	1.9361e+06	0.673549	-0.570145	0.155163	0.809213			0.56492	0.686334	0.769392
C27H46O4(3)			C27H46O4		29378.1	14578.2	159176	24721.3	52452.6	58842.4		67710.6	45338.8	0.669596	-0.578636	0.677753	0.168929			0.365102	0.774659	0.869028
4-hydroxybenzoate/Gentisate aldehyde	C00156	C05585	C7H6O3		4.97232e+06	4.59869e+06	1.08043e+07	4.24854e+06	4.59213e+06	4.7849e+06		6.79176e+06	4.54185e+06	0.66873	-0.580505	0.379182	0.421153			0.625543	0.676132	0.704515
C20H30O2(4)	NA		C20H30O2		259099	360477	499401	225004	283877	233339		372992	247407	0.663303	-0.592259	0.207876	0.682196			0.603241	0.761081	0.625588
N-methyl-467-trihydroxy-1234-tetrahydroisoquinoline	NA		C10H13NO3		786703	275142	869979	278710	416919	568066		643941	421232	0.654146	-0.612315	0.360293	0.443345			0.432819	0.647449	0.882171
decenoyl carnitine	NA		C17H31NO4		16916.5	24643.4	26144.5	8388.02	19059.6	15716.6		22568.2	14388.1	0.637539	-0.649414	0.127578	0.894224			0.371675	0.844535	0.696408
2-oxoglutaramate	C00940		C5H7NO4		1.35215e+07	1.04062e+07	2.72026e+07	8.46726e+06	8.46089e+06	1.51049e+07		1.70435e+07	1.06777e+07	0.626497	-0.67462	0.346994	0.459678			0.496804	0.49643	0.886257
decanoyl carnitine			C17H33NO4		18281.9	26779.8	28405.7	13555.1	18677.3	13588.9		24489.1	15273.8	0.623695	-0.681087	0.0795102	1.09958			0.553514	0.762676	0.554897
C12H22O11(6)	NA		C12H22O11		105316	22448	16304.6	16958.6	40851.9	27219.4		48022.9	28343.3	0.590204	-0.760714	0.567344	0.246153			0.353136	0.850676	0.5668
5-oxoproline/L-1-Pyrroline-3-hydroxy-5-carboxylate	C01879	C04281	C5H7NO3		5.66774e+06	5.47315e+06	1.54595e+07	4.71565e+06	5.23782e+06	5.69307e+06		8.86679e+06	5.21552e+06	0.588208	-0.765602	0.383416	0.41633			0.531833	0.590724	0.642067
NADP+(3-)	C00006		C21H28N7O17P3		45524.2	62027.9	46469.9	29722.6	33288.1	25487.6		51340.7	29499.5	0.574583	-0.799414	0.0396027	1.40228			0.57893	0.648377	0.496441
(-)-Salsolinol/NN-dimethyldopaminequinone-2	C09642	NA	C10H13NO2		996574	512951	2.99322e+06	528787	721056	1.27437e+06		1.50091e+06	841406	0.560596	-0.834968	0.480922	0.317925			0.35231	0.480411	0.849065
Azelaic acid	C08261		C9H16O4		3.75283e+06	879207	927014	867244	1.14765e+06	1.07504e+06		1.85302e+06	1.02998e+06	0.555838	-0.847263	0.477894	0.320668			0.468017	0.619343	0.580155
ADP-mannose/GDP-L-fucose/ADP alpha-D-glucoside	C06192	C00325	C16H25N5O15P2		16746.6	14381.1	10833.7	8363.47	6958.31	6499.55		13987.1	7273.77	0.520033	-0.943325	0.04843	1.31489			0.59794	0.497479	0.46468
O-acetylcarnitine	C02571		C9H17NO4		1.82084e+07	1.95492e+07	1.91389e+07	8.81025e+06	1.05729e+07	9.78745e+06		1.89655e+07	9.72352e+06	0.512695	-0.963828	0.000200188	3.69856			0.46454	0.557478	0.516066
heptadecanoyl carnitine			C24H47NO4		12627.4	15971.1	13998.5	4355.16	12782.1	3562.99		14199	6900.09	0.485955	-1.04111	0.120687	0.918339			0.306722	0.900211	0.250932
omega hydroxy dodecanoate (n-C12:0)	NA		C12H24O3		153076	38354.3	65505.7	32923.3	45832.5	41241.1		85645.3	39999	0.46703	-1.09841	0.317596	0.498125			0.384414	0.535143	0.481534
L-aspartate(1-)	C00049		C4H7NO4		1.18256e+06	693225	1.79534e+06	569937	545727	579192		1.22371e+06	564952	0.461672	-1.11506	0.174659	0.757809			0.465745	0.445961	0.473308
octenoyl carnitine	NA		C15H27NO4		8102.36	12715.4	18268.7	5072.38	8100.87	4650.94		13028.8	5941.4	0.456019	-1.13283	0.12481	0.903751			0.38932	0.621765	0.356973
uridine	C00299		C9H12N2O6		621208	403697	674127	192617	312134	261793		566344	255515	0.451165	-1.14827	0.0481524	1.31738			0.340106	0.551139	0.46225
thiamine(1+)	C00378	NA	C12H16N4OS		1.68031e+06	826151	6.06351e+06	691380	1.09339e+06	1.93341e+06		2.85666e+06	1.23939e+06	0.433862	-1.20469	0.425181	0.371426			0.242024	0.382752	0.67681
2-keto-4-methylthiobutyrate	C01180		C5H8O3S		139713	227145	276080	94236	97189.7	81121.3		214313	90849	0.423908	-1.23818	0.0882561	1.05426			0.439712	0.453495	0.378518
tyramine	C00483		C8H11NO		832016	1.22137e+06	5.2815e+06	333403	1.09868e+06	1.66265e+06		2.44496e+06	1.03158e+06	0.421921	-1.24496	0.427537	0.369026			0.136363	0.449367	0.680032
5-Amino-1-(5-Phospho-D-ribosyl)imidazole-4-carboxamide	C04734		C9H15N4O8P		7166.42	8334.3	1195.9	1488.36	2238.01	2118.93		5565.54	1948.43	0.350088	-1.51421	0.242554	0.615192			0.267424	0.402118	0.380723
N-phosphocreatinate(2-)	C02305		C4H10N3O5P		91463.1	90526.5	73312.5	34094.5	22978.5	26236.9		85100.7	27770	0.326319	-1.61564	0.00289211	2.53879			0.400638	0.270016	0.308304
3-Hydroxybutyrylcarnitine	NA		C11H21NO5		528523	511699	563908	121148	192614	184005		534710	165922	0.310303	-1.68825	0.000361649	3.44171			0.226568	0.360221	0.34412
Galactosylglycerol	C05401		C9H18O8		23219.7	13374.9	1888.66	3213.13	4511.74	2629.17		12827.7	3451.35	0.269053	-1.89404	0.267067	0.573379			0.250483	0.351717	0.20496
stearoylcarnitine			C25H49NO4		132264	142201	135012	30888.2	50791.8	27351.8		136492	36343.9	0.266271	-1.90904	0.00191787	2.71718			0.2263	0.372121	0.20039
trans-Hexadec-2-enoyl carnitine			C23H43NO4		81742.1	90141.7	75310.6	22308.4	23381.9	18465.8		82398.1	21385.4	0.259537	-1.94599	0.00224598	2.64859			0.270739	0.283768	0.224105
tetradecanoyl carnitine(myristoyl carnitine)			C21H41NO4		165184	184267	163950	30183.5	39841.9	35110.3		171134	35045.3	0.204783	-2.28783	0.000592948	3.22698			0.176374	0.232812	0.205163
1,3-diphosphoglycerate /2,3-diphosphoglycerate /(1,3BPG or2,3BPG)	C00236	C01159	C3H8O10P2		44623.6	40635.9	7069.03	9847.91	5792.94	2495.95		30776.2	6045.6	0.196438	-2.34786	0.169927	0.769739			0.319985	0.188228	0.0811002
Elaidic carnitine/Vaccenyl carnitine			C25H47NO4		306392	329020	263911	50290.4	57871.9	47263.1		299775	51808.4	0.172825	-2.53262	0.00490511	2.30935			0.167761	0.193051	0.157662
C27H44O2(5)	NA		C27H44O2		142046	132918	128142	23075.2	20850.1	21424.8		134369	21783.4	0.162117	-2.6249	0.00101469	2.99367			0.171731	0.155171	0.159448
L-palmitoylcarnitine	C02990		C23H45NO4		611644	615112	524027	87040.1	106852	88222		583594	94038	0.161136	-2.63365	0.0026134	2.58279			0.149145	0.183093	0.15117
cholesterol sulfate	C18043		C27H46O4S		36049.1	8393.97	10722.6	3291.37	2129.79	2136.29		18388.5	2519.15	0.136996	-2.8678	0.214819	0.667927			0.17899	0.115821	0.116175
3-Hydroxy-N6N6N6-trimethyl-L-lysine	C01259		C9H20N2O3		53313	1000	1000	1000	1000	1000		18437.7	1000	0.0542368	-4.20458	0.42265	0.374019			0.0542368	0.0542368	0.0542368
L-xylonate/L-lyxonate	C05411	C05412	C5H10O6		7.71881e+06	281663	194313	119164	152190	150623		2.7316e+06	140659	0.0514934	-4.27947	0.407937	0.389407			0.0436244	0.0557148	0.0551409
Linoleyl carnitine/Linoelaidyl carnitine			C25H45NO4		127870	134104	91254.5	5708.03	5047.63	4315.53		117743	5023.73	0.0426669	-4.55074	0.0137084	1.86301			0.0484787	0.0428698	0.0366521
L-Fucose 1-phosphate	C02985		C6H13O8P		60086.5	59204.7	51518.2	2146.76	2550.45	1000		56936.5	1899.07	0.0333542	-4.90599	0.00191182	2.71855			0.0377044	0.0447947	0.0175634
3-(methylthio)propionate	C08276		C4H8O2S		2.59838e+07	2.64224e+07	2.67529e+07	1.00934e+06	487628	508993		2.63863e+07	668655	0.0253409	-5.30239	2.05306e-07	6.6876			0.0382525	0.0184803	0.01929
D-glycerate	C00258		C3H6O4		3.76771e+07	3.79394e+07	3.93054e+07	1.44361e+06	697784	724788		3.83073e+07	955395	0.0249403	-5.32538	1.08015e-05	4.96652			0.037685	0.0182154	0.0189204
